# Supplementary material for: Understanding Heterosis, Genetic Effects, and Genome Wide Associations for Forage Quantity and Quality Traits in Multi-Cut Pearl Millet
Source: Front Plant Sci. 2021 Nov 18;12:687859. doi: 10.3389/fpls.2021.687859 (PMC8636684; doi:10.3389/fpls.2021.687859)
Supplement: Supplementary file 2 [file Table_1.XLSX]

## Sheet: Supplementary Table 1
Supplementary Table 1. Pedigree of forage type hybrid parents involved in single cross hybrids development.
S.No.	Code	Pedigree	Hybrid combinations availability
			First cut	Second cut
Cytoplasmic male sterile lines (♀)
1	SCP-L01	ICMA 02444	√	√
2	SCP-L02	ICMA 02555	√	√
3	SCP-L03	ICMA 03333	√	√
4	SCP-L04	ICMA 07999	√	NA
5	SCP-L05	ICMA 09888	√	√
6	SCP-L06	ICMA 11666	√	√
7	SCP-L07	ICMA 10888	√	√
8	SCP-L08	ICMA 00444	√	√
9	SCP-L09	ICMA 00999	√	√
10	SCP-L10	ICMA 02666	√	√
Inbred Pollinators (♂)
11	SCP-T11	{MRC S1-9-2-2-B-B-4-B-B-B-B × (ICMS 7704-S1-127-5-1 × RCB-2 Tall )-B-19-3-3-5-1}-1-3-B	√	√
12	SCP-T12	[(((ICMV-IS 94206-15) × B-Lines)-B-6) × (MRC S1-405-1-2-B)]-B-4-1-1-1-6-B × (ICMS 7704-S1-127-5-1 × RCB-2 Tall )-B-19-3-3-5-1]-40-3-B	√	NA
13	SCP-T13	HHVBC tall (C1) S1-33-3-1-1-1-2-B-B-3-2-3	√	NA
14	SCP-T14	ICMS 7704-S1-52-3-1-1-3-2-3-3-B-B-11	√	√
15	SCP-T15	ICMS 7704-S1-126-5-2-2-5-1-3-B-B-1-5	√	√
16	SCP-T16	{(SRC II C3 S1-19-3-2 × HHVBC)-1-5-1}×{[((96111B × 4017-6-1-1)-1-4-4-3) × (IP 19626-4-1-2-1)]-B-6}-B-5-1-1-3	√	√
17	SCP-T17	{[((MC 94 S1-34-1-B × HHVBC)-16-2-1) × (IP 19626-4-2-3)]-B-28-3-2-2-2}×{GB 8735-S1-15-3-1-1-3-4-2-2-2-1}-B-4-1-2-4	√	√
18	SCP-T18	(ICMS 7704-S1-127-5-1 × RCB-2 Tall )-B-19-3-4-5-3	√	NA
Note: Female (♀) and male (♂) parents used in hybrid development; SCP-Single cross parents, L-Lines, T-Testers; √ indicates availability of parents and their hybrid combinations; NA-Not available due missing values or outliers
