# Supplementary material for: Understanding Heterosis, Genetic Effects, and Genome Wide Associations for Forage Quantity and Quality Traits in Multi-Cut Pearl Millet
Source: Front Plant Sci. 2021 Nov 18;12:687859. doi: 10.3389/fpls.2021.687859 (PMC8636684; doi:10.3389/fpls.2021.687859)
Supplement: Supplementary file 3 [file Table_2.XLSX]

## Sheet: Supplementary Table 2
Supplementary Table 2. Pedigree of forage type hybrid parents involved in top cross hybrids development.
S.No.	Code	Pedigree	Hybrid combinations availability
			First cut	Second cut
Cytoplasmic male strile lines (♀)
1	TCP-L01	ICMA 00444	√	√
2	TCP-L02	ICMA 04444	√	√
3	TCP-L03	ICMA 02555	√	√
4	TCP-L04	ICMA 07999	√	√
5	TCP-L05	ICMA 08999	√	√
Open pollinated varieties/Population Pollinators (♂)
6	TCP-T06	ICMV 05777	√	√
7	TCP-T07	IP 15564	√	√
8	TCP-T08	IP 22269	√	√
9	TCP-T09	IP 11431	√	NA
10	TCP-T10	ICMV 05555	√	√
11	TCP-T11	ICMV 05222	√	NA
12	TCP-T12	IP 6202	√	NA
13	TCP-T13	IP 6140	√	√
14	TCP-T14	IP 10077	√	√
15	TCP-T15	IP 13150	√	NA
Note: Female (♀) and male (♂) parents used in hybrid development; TCP-Top cross parents, L-Lines, T-Testers; √ indicates availability of parents and their hybrid combinations; NA-Not available due missing values or outliers
