# Supplementary material for: Understanding Heterosis, Genetic Effects, and Genome Wide Associations for Forage Quantity and Quality Traits in Multi-Cut Pearl Millet
Source: Front Plant Sci. 2021 Nov 18;12:687859. doi: 10.3389/fpls.2021.687859 (PMC8636684; doi:10.3389/fpls.2021.687859)
Supplement: Supplementary file 4 [file Table_3.XLSX]

## Sheet: Supplementary Table 3
Supplementary Table 3. Pedigree of forage type hybrid parents genotyped using gnotyping by sequencing (GBS) and phenotyped for forage quality traits using near infrared spectroscopy (NIRS) in the current study.
S.No.	Sample ID	Pedigree
1	FB01	(BSECBPT/91-38 × SPF3/S91-529)-10-1-6
2	FB02	(BSECBPT/91-38 × SPF3/S91-529)-2-1-B-2
3	FB03	ICMV87901-175-2-3-2-B-1
4	FB04	9035/S92-B-3
5	FB05	(HTBC-48-B-1-1-1-5 × B-line bulk)-25-1-B-B
6	FB06	[ICMB99555 × {78-7088/3/SER3 AD//B282/(3/4) EB × PBLN/S95-359}-10-2-B-2]-19-2-B-B-B-B
7	FB07	NC D2 S1-1-2-2-2-3-2-B-2
8	FB09	NC D2 S1-17-2-1-1-2-2-B-4
9	FB10	(MC 94 S1-34-1-B × HHVBC)-16-2-1-4-2-B
10	FB11	[ICMB 97444 × (D2BLN/95-98 × EEBC C1-1)-7-B-B]-34-2-4-B-B-5-B-B
11	FB12	[ICMB 99555 × {78-7088/3/SER3 AD//B282/(3/4)EB × PBLN/S95-359}-10-2-B-2]-18-3-B-B-B-B
12	FB13	(SPF3/S91-544 × SPF3/S91-5)-5-1-2-1
13	FB14	(ICMB89111 × 863B)-65-8-B-B
14	FB15	[{(81B × SRL-53-1) × 843 B}-3-5-3 × [(843B × 111B)-10-1-2-2]}-226-B-2-B-B-B
15	FB16	ARD-288-1-10-1-2 (RM)-5
16	FB17	(ICMB89111 × IP9554-9)-4-2-2
17	FB18	(D2BLN95-103 × EEBC C1-3)-6-B-B
18	FP01	{MRC S1-9-2-2-B-B-4-B-B-B-B × (ICMS 7704-S1-127-5-1 × RCB-2 Tall )-B-19-3-3-5-1}-1-3-B
19	FP02	[(((ICMV-IS 94206-15) × B-Lines)-B-6) × (MRC S1-405-1-2-B)]-B-4-1-1-1-6-B × (ICMS 7704-S1-127-5-1 × RCB-2 Tall )-B-19-3-3-5-1]-40-3-B
20	FP03	HHVBC tall (C1) S1-33-3-1-1-1-2-B-B-3-2-3
21	FP04	ICMS 7704-S1-52-3-1-1-3-2-3-3-B-B-11
22	FP05	SOSAT-C 88-S1-60-B-B-1-2-1-3-1-2-1-3-2-1-16
23	FP07	ICMS 7704-S1-126-5-2-2-5-1-3-B-B-1-5
24	FP09	{[((MC 94 S1-34-1-B × HHVBC)-16-2-1) × (IP 19626-4-2-3)]-B-28-3-2-2-2} × {GB 8735-S1-15-3-1-1-3-4-2-2-2-1}-B-4-1-2-4
25	FP10	ICMV 91059 S1-4-2-3-2-1-1-4-B-1-3-B-3
26	FP11	(ICMS 7704-S1-127-5-1 × RCB-2 Tall )-B-19-3-4-5-3
27	FP12	MRC HS-86-1-1-5-B-B-B-B-B-B-2
28	FP13	{MRC S1-9-2-2-B-B-4-B-B-B-B × (ICMS 7704-S1-127-5-1 × RCB-2 Tall )-B-19-3-3-5-1}-11-5-B
29	FP19	ICMS 7704-S1-126-5-2-2-5-1-3-B-B-1 × (20252-20258/K09)-1-2-2-3-B
30	FP20	ICMS 7704-S1-126-5-2-2-5-1-3-B-B-1 × (20252-20258/K09)-1-3-1-1-B
31	FP21	ICMS 7704-S1-126-5-2-2-5-1-3-B-B-1 × (20252-20258/K09)-1-3-1-2-B
32	FP23	ICMS 7704-S1-126-5-2-2-5-1-3-B-B-1 × (20252-20258/K09)-1-3-1-4-B
33	FP24	ICMS 7704-S1-126-5-2-2-5-1-3-B-B-1 × (20252-20258/K09)-1-3-2-1-B
34	FP25	ICMS 7704-S1-126-5-2-2-5-1-3-B-B-1 × (20252-20258/K09)-1-3-2-2-B
35	FP26	ICMS 7704-S1-126-5-2-2-5-1-3-B-B-1 × (20252-20258/K09)-4-1-1-1-B
36	FP27	ICMS 7704-S1-126-5-2-2-5-1-3-B-B-1 × (20252-20258/K09)-4-1-1-2-B
37	FP28	ICMS 7704-S1-126-5-2-2-5-1-3-B-B-1 × (20252-20258/K09)-4-1-1-3-B
38	FP29	ICMS 7704-S1-126-5-2-2-5-1-3-B-B-1 × (20252-20258/K09)-4-1-1-4-B
39	FP30	ICMS 7704-S1-126-5-2-2-5-1-3-B-B-1 × (20252-20258/K09)-4-1-1-5-B
40	FP31	ICMS 7704-S1-126-5-2-2-5-1-3-B-B-1 × (20252-20258/K09)-4-1-1-6-B
41	FP32	ICMS 7704-S1-126-5-2-2-5-1-3-B-B-1 × (20252-20258/K09)-4-1-1-7-B
42	FP33	ICMS 7704-S1-126-5-2-2-5-1-3-B-B-1 × (20252-20258/K09)-4-1-3-1-B
43	FP34	ICMS 7704-S1-126-5-2-2-5-1-3-B-B-1 × (20252-20258/K09)-4-1-3-2-B
44	FP35	ICMS 7704-S1-126-5-2-2-5-1-3-B-B-1 × (20252-20258/K09)-4-1-3-3-B
45	FP36	ICMS 7704-S1-126-5-2-2-5-1-3-B-B-1 × (20252-20258/K09)-4-1-4-1-B
46	FP37	ICMS 7704-S1-126-5-2-2-5-1-3-B-B-1 × (20252-20258/K09)-4-2-1-1-B
47	FP38	ICMS 7704-S1-126-5-2-2-5-1-3-B-B-1 × (20252-20258/K09)-4-2-2-1-B
48	FP39	ICMS 7704-S1-126-5-2-2-5-1-3-B-B-1 × (20252-20258/K09)-4-2-2-2-B
49	FP40	ICMS 7704-S1-126-5-2-2-5-1-3-B-B-1 × (20252-20258/K09)-4-2-3-1-B
50	FP41	ICMS 7704-S1-126-5-2-2-5-1-3-B-B-1 × (20252-20258/K09)-5-3-1-1-B
51	FP42	ICMS 7704-S1-126-5-2-2-5-1-3-B-B-1 × (20252-20258/K09)-5-5-2-1-B
52	FP43	((IPC 1268 × ICMV 91059 S1-58-2-2-2-1)-7-2-1-B × (E 298 × LCSN 282-4-1-2)-12-2-1-2-B-B-B-B)-4-1-B-B
53	FP44	((IPC 1268 × ICMV 91059 S1-58-2-2-2-1)-7-2-1-B × MRC S1-9-2-2-B-B-4-B-B-B-B)-16-1-B-B
54	FP45	([((MC 94 S1-34-1-B × HHVBC)-16-2-1) × (IP 19626-4-2-3)]-B-1-1-2-3-2-B-1 × 10624-1-1-1-1-3-2-3)-22-1
55	FP48	(EERC-HS-23)-22-1-4
56	FP50	(HHVBC tall (C1) S1-33-3-1-1-1-2-B-B-3-2 × (20252-20258))-11-2-2-2-B
57	FP51	(HHVBC tall (C1) S1-33-3-1-1-1-2-B-B-3-2 × (20252-20258))-11-5-2-3-1
58	FP52	(ICMS 7704-S1-126-5-2-2-5-1-3-B-B-1-1 × 20274 × (20259-20274))-15-3-1-2-3
59	FP53	(ICMS 7704-S1-127-5-1 × RCB-2 Tall )-B-19-3-2-1-4-B-1
60	FP54	(ICMV-IS 94206-7 × (SRC II C3 S1-1-1-2 × HHVBC)-1-3-3))-B-10-1-1-5-4-1-2-14
61	FP55	(MRC HS-130-2-2-1-B-B-1-B-B-B-B-1-B × (20275-20291))-5-3-1-1
62	FP56	(MRC HS-86-1-1-5-B-B-B-B-B × MRC HS-225-3-5-2-B-B-B-B-B)-24-1-3-B-B
63	FP57	(RCB-2-S1-43-3-4 × MRC)-B-2-2-2-B-2-B-B
64	FP61	JBV 3 S1-231-1-2-2-1-3-B-1-B
65	FP62	MRC S1-9-2-2-B-B-2-B-B
66	FP63	{[((MC 94 S1-34-1-B × HHVBC)-16-2-1) × (IP 19626-4-2-3)-B-1-1-2-3-2-B-1 × IP No. 17843-1-1)]}-5-2-1-2-B
67	FP64	{[((MC 94 S1-34-1-B × HHVBC)-16-2-1) × (IP 19626-4-2-3)-B-1-1-2-3-2-B-1 × IP No. 17843-1-1)]}-6-1-1-1-B
68	FP65	{[((MC 94 S1-34-1-B × HHVBC)-16-2-1) × (IP 19626-4-2-3)-B-1-1-2-3-2-B-1 × IP No. 17843-1-1)]}-6-1-4-1-B
69	FP68	{[((MC 94 S1-34-1-B × HHVBC)-16-2-1) × (IP 19626-4-2-3)-B-1-1-2-3-2-B-1 × IP No. 17843-1-1)]}-21-1-2-1-B
70	FP69	{[((MC 94 S1-34-1-B × HHVBC)-16-2-1) × (IP 19626-4-2-3)-B-1-1-2-3-2-B-1 × IP No. 17843-1-1)]}-21-1-2-4-B
71	FP70	{[((MC 94 S1-34-1-B × HHVBC)-16-2-1) × (IP 19626-4-2-3)-B-1-1-2-3-2-B-1 × IP No. 17843-1-1)]}-21-1-2-7-B
72	FP71	{[((MC 94 S1-34-1-B × HHVBC)-16-2-1) × (IP 19626-4-2-3)-B-1-1-2-3-2-B-1 × IP No. 17843-1-1)]}-21-1-3-1-B
73	FP73	{[((MC 94 S1-34-1-B × HHVBC)-16-2-1) × (IP 19626-4-2-3)-B-1-1-2-3-2-B-1 × IP No. 17843-1-1)]}-21-2-3-4-B
74	FP74	{[((MC 94 S1-34-1-B × HHVBC)-16-2-1) × (IP 19626-4-2-3)-B-1-1-2-3-2-B-1 × IP No. 17843-1-1)]}-21-2-3-6-B
75	FP77	{[((MC 94 S1-34-1-B × HHVBC)-16-2-1) × (IP 19626-4-2-3)-B-1-1-2-3-2-B-1 × IP No. 17843-1-1)]}-22-3-1-1-B
76	FP78	{[((MC 94 S1-34-1-B × HHVBC)-16-2-1) × (IP 19626-4-2-3)-B-1-1-2-3-2-B-1 × IP No. 17843-1-1)]}-22-3-4-1-B
77	FP79	{[((MC 94 S1-34-1-B × HHVBC)-16-2-1) × (IP 19626-4-2-3)-B-1-1-2-3-2-B-1 × IP No. 17843-1-1)]}-27-2-2-5-B
78	FP80	((ICMV-IS 94206-7 × (SRC II C3 S1-1-1-2 × HHVBC)-1-3-3))-B-10-1-1-5-4-1-2 × (20252-20258))-1-1-2-1-B
79	FP83	((ICMV-IS 94206-7 × (SRC II C3 S1-1-1-2 × HHVBC)-1-3-3))-B-10-1-1-5-4-1-2 × (20252-20258))-14-1-1-1-B
80	FP84	((ICMV-IS 94206-7 × (SRC II C3 S1-1-1-2 × HHVBC)-1-3-3))-B-10-1-1-5-4-1-2 × (20252-20258))-14-1-1-3-B
81	FP85	((ICMV-IS 94206-7 × (SRC II C3 S1-1-1-2 × HHVBC)-1-3-3))-B-10-1-1-5-4-1-2 × (20252-20258))-16-3-2-3-B
82	FP86	((ICMV-IS 94206-7 × (SRC II C3 S1-1-1-2 × HHVBC)-1-3-3))-B-10-1-1-5-4-1-2 × (20252-20258))-17-4-1-1-B
83	FP87	((ICMV-IS 94206-7 × (SRC II C3 S1-1-1-2 × HHVBC)-1-3-3))-B-10-1-1-5-4-1-2 × (20252-20258))-22-4-3-3-B
84	FP88	(HHVBC tall (C1) S1-33-3-1-1-1-2-B-B-3-2 × (20252-20258))-3-1-2-2-B
85	FP89	(HHVBC tall (C1) S1-33-3-1-1-1-2-B-B-3-2 × (20252-20258))-6-1-2-1-B
86	FP90	(HHVBC tall (C1) S1-33-3-1-1-1-2-B-B-3-2 × (20252-20258))-6-1-2-2-B
87	FP91	(SOSAT-C 88-S1-60-B-B-1-2-1-3-1-2-1-3-2-1 × (20252-20258))-16-2-2-2-B
88	FP93	(SOSAT-C 88-S1-60-B-B-1-2-1-3-1-2-1-3-2-1 × (20252-20258))-16-5-3-2-B
89	FP95	(ICMS 7704-S1-126-5-2-2-5-1-3-B-B-1 × (20252-20258))-5-3-2-2-B
90	FP96	(ICMS 7704-S1-126-5-2-2-5-1-3-B-B-1× (20252-20258))-5-4-4-2-3
91	FP97	(ICMS 7704-S1-126-5-2-2-5-1-3-B-B-1 × (20252-20258))-5-4-4-3-1
92	FP99	(ICMS 7704-S1-126-5-2-2-5-1-3-B-B-1 × (20252-20258))-5-5-3-4-4
93	FP100	(ICMS 7704-S1-126-5-2-2-5-1-3-B-B-1 × (20252-20258))-15-2-2-1-B
94	FP101	(ICMS 7704-S1-126-5-2-2-5-1-3-B-B-1 × (20252-20258))-15-2-2-2-3
95	FP102	(ICMS 7704-S1-126-5-2-2-5-1-3-B-B-1 × (20252-20258))-17-5-1-2-B
96	FP103	(HHVBC tall (C1) S1-33-3-1-1-1-2-B-B-3-2 × (20252-20258))-11-2-1-1-2
97	FP104	(HHVBC tall (C1) S1-33-3-1-1-1-2-B-B-3-2 × (20252-20258))-11-2-1-1-6
98	FP105	(HHVBC tall (C1) S1-33-3-1-1-1-2-B-B-3-2 × (20252-20258))-11-2-2-3-1
99	FP106	(HHVBC tall (C1) S1-33-3-1-1-1-2-B-B-3-2 × (20252-20258))-11-2-2-3-2
100	FP107	(ICMS 8506 S1-4-2-2-2-3-3-1-2-3-3-B-4-1 × ICMS 8506 S1-4-2-2-2-3-3-1-2-3-3-B-4 × (20259-20274))-1-1-1-2-1
101	FP108	(ICMS 8506 S1-4-2-2-2-3-3-1-2-3-3-B-4-1 × ICMS 8506 S1-4-2-2-2-3-3-1-2-3-3-B-4 × (20259-20274))-4-2-1-2-1
102	FP109	(ICMS 8506 S1-4-2-2-2-3-3-1-2-3-3-B-4-1 × ICMS 8506 S1-4-2-2-2-3-3-1-2-3-3-B-4 × (20259-20274))-6-1-1-1-4
103	FP110	(ICMS 8506 S1-4-2-2-2-3-3-1-2-3-3-B-4-1 × ICMS 8506 S1-4-2-2-2-3-3-1-2-3-3-B-4 × (20259-20274))-6-1-1-1-6
104	FP111	(ICMS 8506 S1-4-2-2-2-3-3-1-2-3-3-B-4-1 × ICMS 8506 S1-4-2-2-2-3-3-1-2-3-3-B-4 × (20259-20274))-6-1-1-1-7
105	FP112	(ICMS 7704-S1-126-5-2-2-5-1-3-B-B-1-1 × ICMS 7704-S1-126-5-2-2-5-1-3-B-B-1 × (20259-20274))-17-1-1-1-3
Note: FB-Forage B-line, FP-Forage pollinator line
