# Supplementary material for: Understanding Heterosis, Genetic Effects, and Genome Wide Associations for Forage Quantity and Quality Traits in Multi-Cut Pearl Millet
Source: Front Plant Sci. 2021 Nov 18;12:687859. doi: 10.3389/fpls.2021.687859 (PMC8636684; doi:10.3389/fpls.2021.687859)
Supplement: Supplementary file 5 [file Table_4.XLSX]

## Sheet: Supplementary Table 4
Supplementary Table 4. Analysis of variance for combining ability for forage related morphological and biochemical traits in single cross and top cross hybrids for both the cuts, evaluated summer season of 2015 at ICRISAT, Patancheru, and TNAU, Coimbatore.
Source of variation	Num DF				Desirable forage traits																												Undesirable forage traits
					PH (cm)				GFY (t ha-1)				TGFY (t ha-1)		DFY (t ha-1)				TDFY (t ha-1)		CP (%)				ME (MJ kg-1)				IVOMD (%)				NDF (%)				ADF (%)				ADL (%)
	ǂSCHs		҂TCHs		SCHs		TCHs		SCHs		TCHs		SCHs	TCHs	SCHs		TCHs		SCHs	TCHs	SCHs		TCHs		SCHs		TCHs		SCHs		TCHs		SCHs		TCHs		SCHs		TCHs		SCHs		TCHs
	FC†	SC‡	FC	SC	FC	SC	FC	SC	FC	SC	FC	SC	Combined	Combined	FC	SC	FC	SC	Combined	Combined	FC	SC	FC	SC	FC	SC	FC	SC	FC	SC	FC	SC	FC	SC	FC	SC	FC	SC	FC	SC	FC	SC	FC	SC
Location	1	1	1	1	NA	116.80***	625.26***	268.50***	5.71*	309.26***	9.59***	172.17***	0	2.99	277.36***	97.57***	64.10***	29.03***	444.48***	5.52**	116.88***	25.07***	27.09***	16.56***	526.38***	1972.31***	744.00***	379.41***	562.89***	987.69***	1078.38***	434.77***	368.75***	93.61***	217.23***	174.29***	570.93***	435.99***	555.98***	301.94***	479.82***	173.75***	286.37***	257.37***
Replication (Location)	3	3	3	3	NA	3.1	8.63***	3.21*	4.43*	2.63	7.71***	10.15***	18.6***	9.23***	6.85***	1.27	26.52***	4.98***	6.57***	4.10**	3.47*	5.57**	1.51	21.04***	0.21	7.16**	24.61***	1.12	0.29	6.00**	15.86***	2.96*	5.13**	6.48**	10.51***	10.01***	5.87**	15.18***	20.32***	25.57***	5.90**	5.05*	12.55***	8.30***
Genotypes	97	58	64	33	NA	15.87***	16.25***	10.49***	6.18***	11.08***	1.99***	3.89***	4.91***	2.23***	2.58***	3.44***	1.69*	1.97*	12.67***	1.83	4.73***	2.56***	2.71***	1.78	1.51*	5.54***	1.91**	0.84	1.55*	3.59***	2.37***	1.18	1.46*	3.24***	2.11***	3.43***	1.45*	3.72***	1.55*	2.41*	1.59**	1.86**	2.02**	1.95
Parents	17	13	14	9	NA	5.25***	11.96***	1.08	3.37***	5.98***	6.12***	4.27***	2.26**	6.98***	0.11	1.65	0.52	0.97	1.38	0.61	6.98***	3.00***	3.51***	1.2	1.28	7.46***	1.04	0.73	1.64	6.17***	1.26	1.24	2.88***	3.77***	2.15*	3.33**	2.05**	4.09***	1.79	3.59**	2.06**	1.51	1.4	1.96
i) Females	9	8	4	3	NA	4.04***	4.50***	0.65	1.12	2.86	0.97	2.96*	3.03**	1	0.31	0.68	0.45	3.34***	0.85	0.34	8.08***	3.18***	2.88*	0.97	1.86	5.94***	1.49	0.86	2.21*	3.71***	1.62	1.28	2.52**	4.98***	0.53	2.26	2.72**	3.24***	0.67	1.63	2.64**	1.2	1.23	2.37
ii) Males	7	4	9	5	NA	6.27***	11.08***	0.69	21.19***	9.15***	1.31	2.46*	0.72	1.24	1.22	3.02*	0.42	6.52***	1.88	0.34	4.42***	2.35	0.92	1.24	0.71	3.29**	0.69	0.78	1.12	5.15***	1.23	1.44	3.16***	1.84	1.03	3.47*	1.27	5.09***	1.87	5.53***	1.47	1.46	1.62	2.13
iii) Females vs Males	1	1	1	1	NA	13.25***	49.78***	4.33*	264.05***	21.50***	69.14***	17.57***	6.29**	81.81***	141.81***	4.37*	0.59	2.03	3.18	2.97	12.99***	3.35	29.21***	1.38	0.06	36.27***	1.94	0.07	0.22	33.7***	0.15	0.22	3.53	2.66	17.48***	5.20*	1.86	8.45***	5.33*	0.09	1.23	3.6	0.28	0.67
Hybrids	79	44	49	23	NA	4.40***	2.78***	3.36***	11.13***	8.08***	0.76	2.43***	1.99***	0.89	1.42	2.57***	0.67	1.66	4.86***	0.9	2.65***	1.65*	1.72**	0.65	1.25	4.86***	1.89**	0.91	1.44*	2.88***	2.61***	1.16	1.04	1.92*	1.84**	0.88	1.31	2.43***	1.52	1.7	1.47*	1.55	2.23***	0.9
i) Lines	9	8	4	3	NA	8.96***	3.52**	0.89	6.96	2.16*	1.19	6.92***	6.58***	1.54	0.96	1.65	0.65	1.08	1.97	1.06	3.63***	1.48	2.11	0.47	2.93***	5.85***	3.24*	0.98	3.13***	4.84***	4.49***	1.55	1.5	2.39*	5.05***	1.33	3.50***	3.71***	2.74*	3.62*	2.80**	2.30*	3.83**	0.56
ii) Testers	7	4	9	5	NA	11.25***	4.57***	5.98***	0.97	21.82***	1.05	2.28	2.82**	1.22	1.05	11.53***	1	2.31	3.68***	1.81	6.92***	6.04***	1.57	1.04	1.13	14.38***	3.80***	0.69	2.06*	4.94***	3.66***	0.69	1.67	2.28	1.21	0.38	1.12	1.87	2.76**	1.66	2.81**	3.66*	2.60**	1.23
iii) Lines × Testers	63	32	36	15	NA	2.27***	2.37***	2.93***	3.49***	7.04***	0.62	1.65	1.26	0.73	0.23	1.64*	0.67	0.81	5.36***	0.85	2.15***	1.04	1.73*	0.48	1.1	3.65***	1.53	0.76	1.24	2.17***	2.31***	0.98	0.93	1.75*	1.72*	0.93	1.06	2.23***	1.33	1.32	1.2	1.21	2.13**	0.69
Hyb vs Par	1	1	1	1	NA	648.14***	683.27***	264.22***	1.46*	190.82***	3.56	34.62***	278***	1.09	1.83***	61.11***	65.86***	0.76	716.80***	42.62***	108.76***	29.97***	42.85***	26.04***	24.56***	9.71***	15.02***	0.29	7.70**	1.77	7.10**	0.37	10.38***	39.01***	9.97***	4.54*	1.56	50.35***	0	5.58*	2.35	12.93***	0	23.72***
Loc × Genotypes	97	58	64	33	NA	2.30***	3.31***	3.04***	2.76***	6.12***	0.89	1.39	1.60**	0.9	1.09	1.84***	0.9	12.03***	8.04***	0.89	2.48***	1.68*	1.86***	1.45	1.60**	4.59***	2.08***	0.91	1.76***	2.95***	2.81***	1.2	1.71***	2.45***	1.86**	2.61**	2.13***	3.56***	1.73*	2.41*	1.72***	1.45	2.41***	1.47
Loc × Parents	17	13	14	9	NA	2.56***	2.02*	4.14***	0.87	4.08***	1.15	1.43	1.94*	1.04	0.21	0.96	0.36	3.28***	0.62	0.28	2.47***	1.29	0.76	2.35*	0.57	4.23***	1.23	1.32	0.75	4.02***	1.15	1.24	2.08**	4.39***	0.76	5.47***	1.21	4.88***	1.05	4.22**	0.87	1.84*	1.37	1.99
i) Loc × Females	9	8	4	3	NA	2.32*	0.93	1.62	0.94	3.54***	0.97	1.51	0.46	0.79	0.08	0.92	0.42	7.83***	0.37	0.14	3.29***	0.89	0.92	2.49	0.28	4.52***	2.49*	2.12	0.41	4.59***	2.77	1.74	0.9	4.03***	2.04	2.17	1.29	5.80***	1.7	4.32*	0.72	1.82	2.77*	1.43
ii) Loc × Males	7	4	9	5	NA	0.76	1.19	1.38	0.55	6.03***	0.92	1.39	0.5	1.04	0.4	1.28	0.35	0.69	0.4	0.39	1.67	1.65	0.68	1.26	0.83	2.28	0.78	0.75	1.17	0.82	0.55	1.16	3.37***	4.18***	0.27	2.77*	1.03	2.05	0.79	4.62**	1.05	1.11	0.9	2.45
iii) Loc × (Lines vs Testers)	1	1	1	1	NA	11.26***	13.40***	25.53***	2.37	1	3.76	0.95	25.37***	1.98	0.03	0.01	0.72	1.15	5.19*	0.08	1.07	3.51	1.24	6.55*	1.32	8.29**	0.41	3.02	0.94	13.35***	0.08	0.46	2.45	10.05***	0.06	28.18***	2.3	8.63**	0.62	0.82	1.18	5.35*	0.09	0.07
Loc × Hybrids	79	44	49	23	NA	1.99***	3.63***	2.38***	1.22	5.71***	0.59	1.35	1.28	0.61	1.03	2.01***	0.83	0.94	4.70***	0.91	2.32***	1.02	2.11***	1.13	1.18	4.53***	2.15***	0.76	1.33	2.42***	3.08***	1.11	1.42*	1.80*	2.16***	1.36	1.37	3.17***	1.94**	1.29	1.52*	1.28	2.72***	1.18
i) Loc × Lines	9	8	4	3	NA	6.59***	4.67***	4.19**	1.01	1.41	0.26	0.38	1.01	0.17	0.74	0.96	0.83	0.38	3.33***	1.2	2.53**	0.96	2.45*	3.92*	2.26*	3.42***	1.89	0.58	2.58**	2.39*	1.62	1.26	3.18***	1.37	4.44***	2.15	2.76**	3.69***	2.74*	0.5	3.15***	0.73	4.06**	0.86
ii) Loc × Testers	7	4	9	5	NA	2.07	6.47***	3.29**	0.91	10.24***	0.22	1.57	0.82	0.27	0.31	7.35***	1.08	1.72	4.60***	1.63	2.89**	3.80**	2.53**	0.2	0.61	1.48	3.57***	0.98	0.81	0.75	5.08***	1.4	1.9	2.29	1.01	0.6	1.34	1.87	2.87**	2.09	1.31	0.4	2.16*	1.08
iii) Loc × (Lines × Testers)	63	32	36	15	NA	0.79	2.63***	1.98*	1.29	5.82***	0.71	1.47	1.38	0.74	1.14	1.53*	0.87	0.82	5.05***	0.88	2.27***	0.64	1.90**	0.86	1.07	5.22***	1.92***	0.7	1.19	2.59***	2.78***	0.95	1.1	1.93*	2.25***	1.55	1.15	2.23**	1.79*	1.21	1.28	1.55	2.80***	1.31
Location (Hbrids vs Parents)	1	1	1	1	NA	16.09***	0.79	6.54**	28.05***	45.02***	11.69***	1.52	21.52***	12.71***	79.69***	6.21**	11.28***	2.27	337.05***	2.14	12.76***	34.65***	3.03	0.45	49.56***	11.89***	9.90***	1.03	50.91***	16.97***	14.23***	2.68	17.57***	6.23*	2.27	4.54*	76.54***	6.07*	1.38	11.17***	33.35***	6.05*	3.06	3.71
Covariance Parameters
Block × (Location × Replication)	NA				NA	1.67*	1.36	NA	2.10*	1.99*	2.15*	NA	0.87	2.00*	1.78	NA	1.62*	NA	1.06	1.26	1.97*	1.61*	2.11*	NA	2.20**	0.06	1.44	NA	2.2**	0.09	-0.12	NA	2.02*	0.81	1.73*	NA	1.31	NA	1.53	NA	1.54	-0.12	1.78*	NA
Residual	Location: Coimbatore				NA	4.37***	4.73***	3.87***	5.18***	4.05***	5.35***	4.00***	5.95***	4.51***	6.26***	NA	5.11***	4.00***	4.05***	2.11**	5.66***	3.07***	4.76***	2.74***	6.29***	2.98***	5.00***	2.83***	6.24***	3.47***	4.53***	2.74***	6.50***	3.21***	4.56***	2.74***	6.33***	3.08***	4.95***	2.65***	6.39***	4.23***	4.51***	2.83***
Residual	Location: ICRISAT				NA	7.17***	7.51***	5.74***	9.41***	6.33***	7.51***	5.10***	8.51***	6.47***	8.98***	NA	7.44***	5.00***	8.18***	6.44***	9.18***	6.32***	7.40***	5.24***	9.37**	6.55***	7.51***	5.24***	9.38***	6.41***	7.40***	5.24***	9.33***	6.37***	7.48***	5.24***	9.38***	6.93***	7.47***	5.24***	9.38***	6.39***	7.47***	5.24***
Genetic components
GCA	NA				NA	39.1	13.73	4.796	14.56	0.31	2.12	0.24	14.68	2.34	1.2	0.1	-0.1	0.1	-0.11	0.37	0.07944	0.07	0	0.02	0.00361	0	0	0.001	0.24556	0.09	0.11	0.037	0.09	0.07	0.08	-0.01	0.1	0.02	0.16	0.1	0.007	0.01	0	0.001
SCA					NA	37.11	90.1	78.978	3.84	2.37	-1.72	0.28	3.71	-0.17	1.13	-0.02	0.66	0.1	3.88	3.58	0.2075	-0.02	0.18	-0.098	0.02	0.01	0.02	0.008	1.02	0.29	1.17	0.395	0.37	0.16	1.13	0.14	0.34	0.23	0.6	0.31	0.03	-0.01	0.05	0.003
Predictability ratio					NA	0.68	0.23	0.11	0.88	0.21	1.68	0.63	0.89	1.04	0.68	1.13	0	0.63	-0.06	0.17	0.43	1.17	0	0	0.27	0.44	0.27	0.17	0.33	0.38	0.16	0.16	0.34	0.48	0.12	-0.12	0.38	0.15	0.35	0.39	0.34	2.32	0.12	0.38
†FC:First cut; ‡SC: Second cut; and ǂSCHs: Single cross hybrids; ҂TCHs: Top cross hybrids
*P<0.05, **P<0.01, ***P<0.001, NA: Not available; GCA: General combining ability, SCA: Specific combining ability
Note: PH: Plant height; GFY: Green forage yield; TGFY: Total green forage yield; DFY:Dry forage yield; TDFY: Total dry forage yield; CP: Crude protein; NDF: Neutral detergent fibre; ADF: Acid detergent fibre; ADL: Acid detergent lignin; ME: Metabolizable energy; IVOMD: In vitro organic matter digestibility.
