# Supplementary material for: Understanding Heterosis, Genetic Effects, and Genome Wide Associations for Forage Quantity and Quality Traits in Multi-Cut Pearl Millet
Source: Front Plant Sci. 2021 Nov 18;12:687859. doi: 10.3389/fpls.2021.687859 (PMC8636684; doi:10.3389/fpls.2021.687859)
Supplement: Supplementary file 7 [file Table_6.XLSX]

## Sheet: Supplementary Table 6
Supplementary Table 6. Better parent heterosis (BPH) for forage traits of top cross hybrids for both the cuts, evaluated at ICRISAT, Patancheru and TNAU, Coimbatore, during summer season of 2015.
S.No.	Cross combinations	Desirable forage traits														Undesirable forage traits
		PH (cm)		GFY (t ha-1)		TGFY (t ha-1)	DFY (t ha-1)		TDFY (t ha-1)	CP (%)		ME (MJ kg-1)		IVOMD (%)		NDF (%)		ADF (%)		ADL (%)
		FC	SC	FC	SC	Combined	FC	SC	Combined	FC	SC	FC	SC	FC	SC	FC	SC	FC	SC	FC	SC
1	TCH01:L01 × T06	60.63**	22.89	-21.1	-20.49	-19.72	47.61	-21.56	47.71	-2.78	-8.96	3	4.91	1.79	3.55	1.58*	2.46337	1.2	-7.90559	5.06**	-2.77702
2	TCH02:L01 × T07	46.25**	59.82**	-7.08	32.18	-5.27	57.18	51.16	70.03**	-8.94	-13.65	1.49	-1.87	-0.82	-3.24	3.41**	5.4502	3.32**	5.47749	5.8**	9.0403
3	TCH03:L01 × T08	11.54	38.8	-25.05	16.14	-23.04	44.21	12.79	3.6	-11.55	-9.83	1.81	-2.75	-0.14	-6.09	2.81**	1.58533	0.05	-1.62757	0.02	4.78592
4	TCH04:L01 × T09	11.44	NA	-19.14	NA	-19.17	25.58	NA	40.62	-7	NA	0.91	NA	-1.36	NA	4.06**	NA	2.56**	NA	1.75	NA
5	TCH05:L01 × T10	27.22*	26.12	-15.03	23.11	-16.18	43.23	-3.49	56.73*	-8.94	-16.89	-2.77	-2.11	-0.58	-2.05	1.71**	4.64534	3.74**	8.80231	3.92*	13.1946
6	TCH06:L01 × T11	16.8	NA	-24.05	NA	-22.65	53.08	NA	25.69	0.25	NA	1.02	NA	0.96	NA	0.59	NA	4.62**	NA	3.63*	NA
7	TCH07:L01 × T12	66.83**	NA	-26.12	NA	-24.02	48.71	NA	41.23	-8.77	NA	3.51	NA	0.21	NA	4.06**	NA	1.8*	NA	0.57	NA
8	TCH08:L01 × T13	22.58*	45.90*	-21.49	74.06	-15.19	59.51	109.3	19.97	-14.5	-12.03	2.26	-3.4	-0.51	-3.63	4.36**	4.83889	1.03	4.62315	1.13	13.8407
9	TCH09:L01 × T14	43.03**	31.64	-19.91	15.56	-17.5	45.14	57.78	77.88**	-5.4	-15.65	6.11	-0.58	3.33	-1.08	1.68**	3.31835	-2.01	0.151994	-6.76	0.616021
10	TCH10:L01 × T15	15.18	NA	-23.95	NA	-20.59	22.98	NA	29.19	-11.05	NA	4.12	NA	0.92	NA	2.56**	NA	0.43	NA	-1.85	NA
11	TCH11:L02 × T06	46.02**	40.95	-28.73	-22.93	-28.57	151.16	-36.53	47.19	-18.36	-11.6	-4.65	3.87	-4.45	3.27	8.19**	5.68215	8.9**	0.50062	19.32**	1.7635
12	TCH12:L02 × T07	53.03**	46.25*	-10.38	26.18	-8.66	51.03	55.95	65.74*	-14.39	-11	-1.04	-1.15	-0.81	-2.08	5.78**	4.92127	2.39**	4.70002	4.83**	7.45088
13	TCH13:L02 × T08	3.04	59.31**	-10.32	15.09	-9.5	25.58	35.29	42.47*	-9.26	-13.57	1.66	3.94	5.1	-1.73	4.55**	5.65296	0.32	2.30092	-5.84	5.96349
14	TCH14:L02 × T09	19.36	NA	-5.46	NA	-5.41	103.95	NA	99.56**	-14.81	NA	1.37	NA	3.9	NA	6.04**	NA	4.32**	NA	-2.71	NA
15	TCH15:L02 × T10	25.23*	15.36	-21.25	18.33	-19.71	102.23	36.11	101.71**	-16.13	-20.15	-12.12**	-3.94	-13.23**	-4.75	10.46**	7.20698	18.49**	14.0888	29.47**	18.8191
16	TCH16:L02 × T11	62.52**	NA	-3.18	NA	0.06	133.85*	NA	133.64**	-9.43	NA	-4.54	NA	-5.45	NA	5.38**	NA	7.32**	NA	14.77**	NA
17	TCH17:L02 × T12	45.07**	NA	-8.18	NA	-5.62	93.88	NA	95.39**	-8.85	NA	5.21	NA	5.11	NA	3.88**	NA	-0.77	NA	-2.74	NA
18	TCH18:L02 × T13	16.2	47.20*	-8.04	43.44	-4.86	112.46*	75.31	125.03**	-11.08	-15.12	7.83	-2.12	5.06	-2.65	1.77**	4.2667	-3.72	6.64303	-11.27	11.2968
19	TCH19:L02 × T14	35.99**	45.77*	-31.16*	1.9	-29.33	69.97	18.89	23.71	-11.58	-21.31	6.99	4.48	5.37	3.09	4.39**	5.73861	-1.39	1.10482	-3.92	5.589
20	TCH20:L02 × T15	5.87	NA	-35.36	NA	-34.14	33.19	NA	2.43	-10.01	NA	0.77	NA	-0.69	NA	3.69**	NA	-0.55	NA	-1.09	NA
21	TCH21:L03 × T06	41.12**	35.39	-27.99	-57.71*	-29.42	108.13	-55.09	72.63*	-22.59*	-6.95	4.65	-2.39	2.15	-1.27	-0.05	0.637923	0.83	2.12353	2.43	15.6119
22	TCH22:L03 × T07	28.43*	43.55	-21.55	-19.56	-21.01	34.41	-5.95	73.74*	-3.04	-3.12	0.89	-6.61	2.88	-4.86	-0.4	2.63552	0.69	5.10162	-3.84	21.5779
23	TCH23:L03 × T08	7.53	70.13**	-22.04	47.37	-19.27	35.69	102.94	56.74**	-12.93	-13.1	12.54**	-2.95	11.30*	-4.82	-0.03	3.66778	-7.16	6.05475	-13.06	21.7252
24	TCH24:L03 × T09	15.3	NA	-11.26	NA	-13.52	95.39	NA	46.92	-23.68*	NA	0.91	NA	-0.21	NA	5.41**	NA	5.95**	NA	8.69**	NA
25	TCH25:L03 × T10	29.96**	31.61	-1.34	40.24	-1.11	175.16*	63.89	97.34**	-16.51	-21.32	-1.31	-3.23	-3.23	-4.19	2.77**	5.72236	4.05**	12.8654	6.41**	24.4873
26	TCH26:L03 × T11	62.66**	NA	-11.66	NA	-10.61	82.9	NA	61.99*	-14.17	NA	-2.78	NA	-4.15	NA	3.84**	NA	3.74**	NA	7.56**	NA
27	TCH27:L03 × T12	38.56**	NA	-25.92	NA	-24.36	30.48	NA	40.59	-14.1	NA	7.04	NA	6.55	NA	1.58*	NA	2.4**	NA	-2.44	NA
28	TCH28:L03 × T13	22.70*	56.29**	-17.31	48.75	-13.35	173.39**	37.04	176.11**	-16.98	-17.54	5.12	-0.14	1.3	-1.07	1.54*	4.77301	0.8	5.62773	-0.13	15.6827
29	TCH29:L03 × T14	34.78**	36.01	-27.36	26.67	-25.63	82.25	30	30.6	-15.19	-14.56	7.86	-4.08	5.9	-2.71	1.98**	1.97595	-1.26	3.78317	-4.11	20.9462
30	TCH30:L03 × T15	13.03	NA	-22.68	NA	-22.28	38.12	NA	7.17	-26.48**	NA	-1.07	NA	-2.19	NA	5.32**	NA	6.31**	NA	10.13**	NA
31	TCH31:L04 × T06	61.76**	NA	-31.27	NA	-32.16	38.55	NA	82.73**	-13.12	NA	3.3	NA	-0.95	NA	4.49**	NA	4.91**	NA	0.2	NA
32	TCH32:L04 × T07	86.73**	NA	-26.12	NA	-25.69	60.72	NA	49.4	-33.04**	NA	-2.82	NA	-2.1	NA	7.19**	NA	7.81**	NA	12.84**	NA
33	TCH33:L04 × T08	5	NA	-39.05*	NA	-35.66*	32.64	NA	37.75*	-19.84*	NA	0.15	NA	-2.35	NA	4.53**	NA	6.82**	NA	9.67**	NA
34	TCH34:L04 × T09	11.11	NA	-14.81	NA	-15.96	45.07	NA	44.87	-20.66*	NA	6.19	NA	5.38	NA	2.79**	NA	0.53	NA	-2.97	NA
35	TCH35:L04 × T10	38.60**	NA	2.9	NA	5.29	49.57	NA	63.56*	-32.66**	NA	-2.63	NA	-4.52	NA	1.22	NA	2.09*	NA	4.32*	NA
36	TCH36:L04 × T11	68.04**	NA	-6.28	NA	-6.72	61.74	NA	109.66**	-21.48*	NA	-4.39	NA	-5.43	NA	4.69**	NA	10.86**	NA	12.48**	NA
37	TCH37:L04 × T12	71.38**	NA	-25.06	NA	-23.67	99.32	NA	18.82	-13.8	NA	1.66	NA	2.91	NA	2.17**	NA	6.36**	NA	4.78**	NA
38	TCH38:L04 × T13	24.53*	NA	-32.28	NA	-29.35	49.58	NA	48.80*	-19.76*	NA	1.05	NA	-5.81	NA	5.26**	NA	2.12*	NA	1.67	NA
39	TCH39:L04 × T14	33.65**	NA	-46.09**	NA	-40.74**	47.54	NA	37.22	-13.27	NA	6.19	NA	3.48	NA	3.14**	NA	0.69	NA	-0.9	NA
40	TCH40:L04 × T15	9.98	NA	-29.14	NA	-30.91	33.19	NA	3.2	-17.3	NA	-1.21	NA	-1.32	NA	4.15**	NA	6.71**	NA	9.08**	NA
41	TCH41:L05 × T06	47.86**	29.86	-25.9	-0.38	-23.29	170.47	-10.65	65.44*	-17.42	-23.19*	-1.49	-0.71	-2.52	-2.67	5.2**	6.55336	5.89**	8.96699	8.65**	8.85046
42	TCH42:L05 × T07	90.05**	77.93**	-18.54	73.19	-12.82	76.47	-0.59	151.02**	-19.53*	-9.98	-1.93	-1	0.36	-1.97	4.94**	5.33472	4.12**	3.16922	3.04	5.08711
43	TCH43:L05 × T08	2.27	58.09**	-28.17	101.4	-24.31	16.93	-11.24	13.03	-17.64	-18.76	4.32	-2.14	5.42	-4.35	0.52	5.62335	-6.08	9.83148	-7.91	10.2985
44	TCH44:L05 × T09	17.7	NA	-7.42	NA	-2.38	88.65	NA	41.2	-22.38*	NA	1.94	NA	0.3	NA	4.26**	NA	1.18	NA	3.06	NA
45	TCH45:L05 × T10	30.02**	34.21	-9.53	50.19	-6.89	318.66**	-27.22	123.76**	-19.53*	-20.85*	-1.31	4.22	-3.41	3.62	4.02**	4.65277	6.01**	6.69109	7.76**	10.2194
46	TCH46:L05 × T11	57.75**	NA	-23.89	NA	-19.65	136.44*	NA	0	-10.42	NA	3.37	NA	3.91	NA	0.02	NA	-0.41	NA	-3.17	NA
47	TCH47:L05 × T12	79.58**	NA	-22.42	NA	-17.45	37.82	NA	11.27	-20.12*	NA	0.89	NA	-3.57	NA	1.98**	NA	4.72**	NA	0.96	NA
48	TCH48:L05 × T13	32.49**	16.33	-20.96	35.94	-17.74	53.92	-25.44	54.99*	-14.21	-18.84	7.45	-0.99	4.98	-2.28	2.98**	6.17895	-2.31	2.2139	-5.48	8.67468
49	TCH49:L05 × T14	41.64**	23.54	-30.14	58.73	-24.99	110.65*	-21.3	32.98	-21.06*	-13.77	1.49	1.71	2.16	0.39	6.63**	4.32342	3.14**	3.8536	7.07**	0.507189
50	TCH50:L05 × T15	17.18	NA	-19.37	NA	-8.78	68.5	NA	22.28	-23.18*	NA	-0.45	NA	-2.14	NA	6.29**	NA	2.08*	NA	8.05**	NA
†FC:First cut; ‡SC: Second cut
*P<0.05, **P<0.01, NA: Not Available
Note: PH: Plant height; GFY: Green forage yield; TGFY: Total green forage yield; DFY:Dry forage yield; TDFY: Total dry forage yield; CP: Crude protein; NDF: Neutral detergent fibre; ADF: Acid detergent fibre; ADL: Acid detergent lignin; ME: Metabolizable energy; IVOMD: In vitro organic matter digestibility.
