# Supplementary material for: Understanding Heterosis, Genetic Effects, and Genome Wide Associations for Forage Quantity and Quality Traits in Multi-Cut Pearl Millet
Source: Front Plant Sci. 2021 Nov 18;12:687859. doi: 10.3389/fpls.2021.687859 (PMC8636684; doi:10.3389/fpls.2021.687859)
Supplement: Supplementary file 8 [file Table_7.XLSX]

## Sheet: Supplementary Table 7
Supplementary Table 7. Standard heterosis (SH) for forage linked traits of single cross hybrids for both the cuts, evaluated at ICRISAT, Patancheru and TNAU, Coimbatore, during summer season of 2015.
S.No.	Cross combinations	Desirable forage traits														Undesirable forage traits
		PH (cm)		GFY (t ha-1)		TGFY (t ha-1)	DFY (t ha-1)		TDFY (t ha-1)	CP (%)		ME (MJ kg-1)		IVOMD (%)		NDF (%)		ADF (%)		ADL (%)
		FC	SC	FC	SC	Combined	FC	SC	Combined	FC	SC	FC	SC	FC	SC	FC	SC	FC	SC	FC	SC
1	SCH01: L01 × T11	5.94**	19.8**	-17.55	10.72	-13.62	25.64**	2.11	-36.59	3.78	-4.55	0.22	-0.98	0.39	-1.56	-0.73	1.31**	-1.65	0.82	-0.61	3.63**
2	SCH02:L01 × T12	18.93**	20.04**	-9.4	0.43	-10.4	22.28**	-4.68	-29.91	-4.94	-1.89	-1.32	-0.29	-1.53	-0.82	0.12	-0.93	-0.92	0.13	2.71	1.35
3	SCH03:L01 × T13	15.51**	9.81**	-19.23	-14.8	-25	11.53**	-14.51	-31.19	-8.87	-4.49	-1.7	-1.32	-2.29	-1.87	0.6	-0.19	0.15	0.34	5.32**	2.69**
4	SCH04:L01 × T14	19.81**	15.24**	-14.4	-13.5	-13.05	4.96	-20.45	11.77**	-6.34	-7.09	-1.13	-2.99	-1.9	-2.9	0.12	0.92**	-0.23	0.95*	3.54*	4.52**
5	SCH05:L01 × T15	14.92**	23.1**	-5.03	30.2*	4.28	20.03**	4.49	64.44**	5.2*	-5.56	-1.29	0.56	-1.63	-0.32	-0.87	0.97**	-0.56	-0.08	2	1.4
6	SCH06:L01 × T16	21.12**	19.1**	-19.11	-13.56	-22.53	19.09**	-22.72	-38.99	-0.05	-1.42	-0.16	0.66	-0.3	0.2	-1.12	-0.07	-1.02	-0.21	-0.19	0.53
7	SCH07:L01 × T17	16.9**	12.47**	-10.61	-36.55	-17.68	9.07**	-36.8	-19.32	2.92	2.03*	-0.91	-1.84	-0.93	-1.63	-0.94	0.32	-2.72	0.63	-0.73	3.16**
8	SCH08:L01 × T18	16.59**	14.81**	-15.02	-27.54	-16.44	8.04*	-5.95	39.82**	-9.37	-3.22	-1.17	-0.26	-1.68	-0.98	0.61	0.96**	0.21	0.52	4.36**	2.84**
9	SCH09:L02 × T11	14.99**	11.85**	-9.39	-16.86	-8.49	16.4**	-18.02	-0.76	-6.44	-3.37	-0.26	1.23**	-0.88	0.19	-0.01	0.03	-1.68	0.23	1.77	0.19
10	SCH10:L02 × T12	15.36**	9.87**	0.3	-28.03	-9.03	41.78**	-29.04	-26.26	-6.16	-2.2	-0.32	0.24	-0.49	-0.5	-0.82	0.15	-1.95	-0.02	-0.57	0.96
11	SCH11:L02 × T13	16.66**	-16.03	9.41	-42.43	-2.68	30.05**	-32.9	-22.37	-5.61	-3.56	-1.51	0.36	-2.1	-0.56	0.21	0.04	-1.78	-0.09	2.94	1.15
12	SCH12:L02 × T14	17.05**	8.78*	0.62	-23.7	-3.38	7.16*	-26.33	24.85**	-4.47	-7.79	1.11	0.92*	1.1	0.14	-1.05	0.52	-2.63	0.33	-3.26	0.87
13	SCH13:L02 × T15	5.17*	9.91**	15.27	-21.98	8.15	24.77**	-19.26	1.91	-10.88	-3.56	0.44	1.57**	-0.17	0.37	-0.78	-0.32	-2.66	0.15	-1.34	1.61
14	SCH14:L02 × T16	15.13**	28.32**	-12.47	5.94	-12.83	2.32	-5.97	-10.77	-4.43	-10.3	-1.39	0.24	-2.01	-0.82	-0.43	0.63	-1.08	0.2	2.27	2.68**
15	SCH15:L02 × T17	10.41**	3.89	1.57	-13.22	-2.44	15.69**	-20.48	-11.54	-1.35	-0.47	0.45	1.11*	0.31	0.06	-0.81	-0.86	-2.27	-0.68	-2.34	-0.4
16	SCH16:L02 × T18	18.59**	6.4	-6.35	-10.92	-12.36	6.23	-22.72	9.93**	-8.4	-3.52	-0.04	0.8	-0.51	-0.16	-1.59	-0.47	-1.98	-0.11	-0.32	0.41
17	SCH17:L03 × T11	8.45**	13.17**	-23.21	12.87	-17.26	31.83**	-2.91	14.49**	-3.32	-4.44	-0.59	2.75**	-0.69	0.91*	0.01	0.07	-0.57	-0.83	2.44	-1.03
18	SCH18:L03 × T12	10.16**	16.31**	-10.05	14.89	-9.08	7.96*	2.85	37.94**	-4.75	-6.05	-0.54	-1.23	-0.45	-1.5	-0.34	2.12**	-1.27	1.83**	0.94	4.27**
19	SCH19:L03 × T13	12.82**	15.73**	-9.57	-4.7	-11.92	19.21**	-12	-0.67	-3.25	-2.9	-1.03	-0.05	-1.23	-0.9	-0.53	0.53	-2.66	-0.53	0.45	1.63
20	SCH20:L03 × T14	15.74**	13.48**	-11.48	-21.74	-13.03	18.13**	-19.91	-15.69	-4.64	-5.26	-0.71	-1.11	-0.88	-1.59	-0.48	0.91**	-1.53	1.2**	1.7	3.81**
21	SCH21:L03 × T15	12.91**	13.16**	-5.67	6.18	-1.84	14.26**	-9.84	-9.11	-2.83	-1.66	-1.63	-1.11	-2.14	-0.93	0.45	1.48**	-0.54	1.56**	5.27**	4.33**
22	SCH22:L03 × T16	22.64**	32.66**	-18.74	7.68	-15.37	9.54**	11.15	8.82**	-7.14	1.62	-1.05	-1.41	-1.56	-1.45	0.23	0.81*	-1.29	1.01*	1.97	3.63**
23	SCH23:L03 × T17	15.08**	13.64**	-16.11	-26.11	-19.86	-39.29	-15.92	-53.53	3.03	-2.09	-0.96	-0.29	-0.69	-0.76	-0.62	1.85**	-3.44	0.84	-1.91	3.26**
24	SCH24:L03 × T18	11.83**	9.63**	-21.18	1.52	-22.08	10.53**	-8.75	-9.29	-1.11	-0.72	-1.44	0.6	-1.58	-0.27	-0.14	0.04	-2.18	-0.69	2.75	1.35
25	SCH25:L04 × T11	11.91**	8.23*	-13.28	-26.26	-20.01	18.39**	-31.66	-10.55	-6.3	7.61**	-0.74	0.98*	-1.03	0.03	-0.11	-0.95	-1.45	-0.37	1.48	-0.56
26	SCH26:L04 × T12	22.63**	9.34*	-1.72	-19.78	-9.64	21.96**	-27.39	27.9**	-8.4	-1.44	-0.98	-2.63	-1.28	-2.13	0.32	0.32	-0.2	0.94*	3.65*	4.16**
27	SCH27:L04 × T13	14.48**	-4.71	-8.28	-25.75	-15.24	24.01**	-24.54	-34.38	-6.64	7.8**	-1.21	-1.91	-1.72	-1.7	0.09	-1.12	-0.91	0.3	2.76	1.71
28	SCH28:L04 × T14	20.06**	8.61*	-7.06	-27.56	-14.82	13.56**	-26.98	-8.57	-4.34	0.8	-1.31	-0.84	-1.93	-1.21	-0.26	0.31	-0.23	0.84	3.16	1.74
29	SCH29:L04 × T15	14.04**	15.71**	-4.79	-0.96	-7.02	33.05**	-7.69	-9.45	-0.01	-3.76	-0.18	1.6**	-0.28	0.02	-0.84	0.17	-1.78	-0.02	-0.01	0.88
30	SCH30:L04 × T16	-8.43	13.03**	-24.82	8.6	-23.76	2.82	-8.28	-2.65	2.51	-1.98	0.19	1.95**	0.56	0.83	-0.78	-0.41	-3.23	-0.06	-2.53	-0.47
31	SCH31:L04 × T17	10.98**	12.11**	-14.29	-9.8	-15.77	7.99*	-15.73	12.33**	-7.27	-2.46	-0.19	-0.5	-0.68	-1.01	-0.39	0.9**	-1.21	0.61	-0.06	5.54**
32	SCH32:L04 × T18	12.39**	7.04	-16.26	-18.38	-19.49	18.06**	-25.97	-0.16	-1.91	-1.06	-0.29	-1.72	0.12	-1.75	-1.88	0.04	-2.42	0.63	-0.85	2.64**
33	SCH33:L05 × T11	11.59**	18.96**	8.32	2.48	13.29	28.68**	-4.75	-4.11	-9.04	-4.05	-0.59	-0.22	-1.25	-0.93	0.92	0.66*	-0.43	0.75	3.45*	3**
34	SCH34:L05 × T12	18.75**	22.61**	11.25	-6.01	6.58	22.67**	7.01	-1.29	-9.13	-1.21	-0.22	-0.95	-0.65	-1.1	0.3	-0.15	-1.47	-0.25	1.87	2.18*
35	SCH35:L05 × T13	28.14**	26.99**	-1.62	-22.54	-7.24	40.67**	-27.15	21.6**	-7.1	-5.58	-0.43	-2.25	-0.92	-2.24	0.11	1.01**	-0.39	1.24**	2.77	4.72**
36	SCH36:L05 × T14	18.34**	22.72**	22.25*	-20.46	14.07	40.33**	-24.28	-15.34	-7.58	-2.41	-0.85	-0.69	-1.26	-1.15	0.21	0.32	-1.17	0.39	1.44	2.58**
37	SCH37:L05 × T15	14.31**	23.31**	18.86	-24.62	14.15	41.28**	-26.65	-30.88	-3.62	-10.97	-0.04	-0.92	-0.53	-1.75	-0.32	2.17**	-1.18	1.04*	1.33	5.33**
38	SCH38:L05 × T16	-4.44	30.81**	-7.02	26.31*	-0.15	10.27**	-1.3	12.1**	3.48	-6.8	0.67	0.14	1.19	-0.36	-1.27	0	-4.37	0.54	-3.54	1.69
39	SCH39:L05 × T17	23.03**	22**	3.12	11.9	3.79	30.49**	-5.3	-12.39	2.21	-5.36	0.5	-1.54	0.59	-1.9	-0.93	1.93**	-2.62	2.25**	-2.38	5.11**
40	SCH40:L05 × T18	26.5**	19.85**	4.62	25.71*	11.55	14.3**	-20.67	-27.3	-4.57	1.18	-0.36	0.29	-0.41	-0.23	-0.51	-0.72	-1.25	-0.31	1.36	1.16
41	SCH41:L06 × T11	4.82*	1.81	-20.65	-7.86	-19.01	7.22*	-11.48	22.42**	-8.72	-2.12	0.57	1.31**	0.37	0.18	-0.54	-0.23	-1.91	0.15	-0.02	0.13
42	SCH42:L06 × T12	13.45**	6.2	-14.6	-31.97	-21.08	13.99**	-20.52	15.67**	-3.15	-4.09	0.88	-0.18	0.97	-0.88	-0.76	1.38**	-3.78	1.25**	-3.31	2.3*
43	SCH43:L06 × T13	12.82**	5.94	-10.46	-38.34	-16.8	2.14	-20.01	-9.9	-6.15	-6	0.18	-1.03	-0.1	-1.42	-0.62	-0.33	-2.63	0.05	-0.35	1.98*
44	SCH44:L06 × T14	2.68	8.23*	-11.03	-20.62	-17.73	5.14	-23.58	0.42	-2.13	-1.41	0.35	-0.05	0.38	-0.87	-1.12	0.64	-2.46	0	-1.39	2.12*
45	SCH45:L06 × T15	9.7**	3.33	-11.76	17.08	-7.76	14.36**	-11.8	11.84**	-6.56	-8.13	-0.22	1.4**	-0.63	0.03	-0.8	0.05	-2.4	-0.41	0.38	0.56
46	SCH46:L06 × T16	-26.14	7.24*	-25.05	9.36	-23.03	-7.1	4.77	-17.9	7.68**	-1.25	1.04	2.58**	1.85	1.61**	-1.28	-0.46	-3.62	-0.63	-3.54	-1.23
47	SCH47:L06 × T17	11.59**	8.82*	-4.25	-43.65	-14.23	4.13	-28.28	-19.51	-0.46	-1.45	0.54	0.02	0.78	-0.52	-1.14	-0.12	-3.19	0.18	-2.49	1.48
48	SCH48:L06 × T18	6.54**	2.51	-25.04	-30.93	-26.66	7.62*	-34.74	-3.94	-2.5	4.48**	0.22	2.27**	0.09	1.26**	-0.78	-1.18	-1.95	-1.2	0.56	-1.17
49	SCH49:L07 × T11	-2.1	8.12*	-35.53	-19.79	-32.58	-24.74	-11.62	-20.48	5.36**	-2.18	0.99	1.33**	1.47	0.34	-2.25	0.9**	-4.6	0.55	-3.77	1.85*
50	SCH50:L07 × T12	6.48**	11.45**	-0.56	-22.42	-9.28	15.11**	-13.21	-4.86	-5.49	-2.14	-0.55	-0.28	-0.9	-0.74	-0.29	1.44**	-1.75	0.74	1.07	3.4**
51	SCH51:L07 × T13	8.93**	3.8	-4.38	-40.62	-11.66	-0.11	-30.85	-1.43	-2.86	-6.07	0.17	-0.35	-0.07	-0.96	-0.83	0.6	-2.89	0.43	-1.12	2.92**
52	SCH52:L07 × T14	3.19	8.3*	-46.38	-0.35	-35.81	-52.57	-31.88	-16.81	10.26**	-2.29	1.95	0.38	3.11**	-0.45	-3.18	0.07	-6.39	-0.25	-9.03	1.22
53	SCH53:L07 × T15	6.99**	14.09**	-4.89	4.23	-3.62	26.53**	-11.27	-8.09	-5.4	-9.59	-0.21	0.59	-0.59	-0.64	-0.6	1.66**	-1.97	0.41	0.76	3.86**
54	SCH54:L07 × T16	-17.46	-2.18	-18.46	-8.31	-18.13	4.91	-9.5	-23.96	4	3.76**	0.47	0.51	0.94	0.22	-1.58	-0.39	-3.15	-0.19	-2.83	0.96
55	SCH55:L07 × T17	-6.44	-0.62	-8.15	-34.01	-17.03	12.33**	-29.94	-28.86	0.54	6.51**	-0.04	-0.69	-0.29	-0.04	-1.09	-1.28	-3.48	-0.73	-2.42	0.68
56	SCH56:L07 × T18	13.43**	10.7**	-8	-13	-11.98	15.21**	-19.92	22.44**	-6.95	3.61**	-0.63	0.61	-1.25	0.02	-0.55	-0.95	-1.12	-0.3	3.15	0.75
57	SCH57:L08 × T11	6.67**	8.87*	-15.64	-11.12	-14.34	3.39	-21.83	10.43**	-3.97	-1.97	0.11	2.14**	0	0.65	-0.28	-0.29	-1.35	-1.18	0.37	-1.02
58	SCH58:L08 × T12	10.62**	9.54**	-5.66	-11.92	-11.3	23.17**	-29.54	14.42**	-3.77	2.37*	-0.96	-1.97	-1.21	-1.75	0.19	0.86**	-1.49	0.84	2.59	3.18**
59	SCH59:L08 × T13	12.3**	-1.01	-7.71	-29.94	-14.85	16.83**	-27.71	-0.17	-5.85	-1.82	-0.98	-0.79	-1.29	-0.94	-0.01	-0.35	-1.71	-0.32	1.82	2.05*
60	SCH60:L08 × T14	15.8**	7.29*	-6.64	-38.65	-16.65	23.47**	-30.12	8.49**	-3.51	-2.54	-1.36	0.24	-1.81	-0.18	-0.51	-0.15	-0.49	0.18	2.68	1.13
61	SCH61:L08 × T15	16.71**	13.36**	-5.25	-8.68	-2.37	7.05*	-5.72	24.92**	-7.57	-5.48	-0.44	0.43	-0.81	-0.52	-0.46	0.86**	-0.48	1.27**	3.28*	3.36**
62	SCH62:L08 × T16	20.32**	36.05**	-19.94	13.93	-14.54	4.62	1.22	11.68**	-2.63	0.57	0.77	0.81	1.13	0.11	-1.02	0.13	-1.71	0.49	-1.25	1.39
63	SCH63:L08 × T17	17.85**	19.23**	-3.66	13.79	-4.99	8.72*	-2.5	-4.43	-1.88	0.56	-0.24	-1.19	-0.43	-1.31	-1.21	-0.15	-1.79	0.18	0.06	1.95*
64	SCH64:L08 × T18	9.37**	0.17	-19.61	-41.25	-26.24	26.5**	-25.77	-14.12	-3.5	10.44**	-1.45	0.13	-1.84	0.18	-0.29	-1.83	-1.39	-0.64	2.95	-0.24
65	SCH65:L09 × T11	19.32**	4.12	-7.77	-18.34	-8.33	15.94**	-20.93	20.31**	-6.88	-5.36	-0.5	2.46**	-1.38	0.63	0.55	0.45	-0.49	-0.66	3.54*	-0.81
66	SCH66:L09 × T12	19.73**	4.23	2.92	-32.15	-4.92	26.53**	-22.7	1.66	-9.71	-2.35	-1.85	-1.91	-2.91	-1.87	0.47	0.29	-1.06	0.66	4.65**	3.97**
67	SCH67:L09 × T13	11.93**	8.5*	5.08	-41.45	-3.58	22.06**	-32.87	2.32	0.85	-6.41	-0.44	-3.65	-0.47	-1.92	-1.54	0.21	-2	1.66**	-0.12	6.81**
68	SCH68:L09 × T14	16.48**	-10.73	4.18	-34.99	-3.4	14.43**	-37.72	15.74**	-2.02	0.9	0.45	-0.19	0.39	-0.56	-1.22	0.06	-2.45	0.16	-1.4	1.82
69	SCH69:L09 × T15	21.32**	9.84**	15.29	-10.55	11.31	47.69**	-26.91	-22.88	-3.35	-12.72	-0.27	-0.49	-0.85	-1.6	-0.75	1.58**	-1.92	0.58	1.55	3.97**
70	SCH70:L09 × T16	28.29**	30.39**	-2.83	14.44	2.24	21.56**	-7.11	16.28**	-5.73	-2.44	-0.66	1.49**	-0.86	0.42	-0.61	0.04	-1.74	0	0.45	0.98
71	SCH71:L09 × T17	20.78**	1	5.16	-15.12	1.77	14.1**	-35.81	-18.44	-0.45	-3.04	-0.48	-1.1	-0.73	-1.45	-1.04	-0.33	-1.71	0.42	-0.89	2*
72	SCH72:L09 × T18	18.33**	5.68	-7.01	-12.5	-8.18	14.83**	-34.46	-44.16	-4.02	-3.01	-0.61	-0.92	-1.03	-1.28	-0.76	1.01**	-1.1	1.04*	2.55	3.72**
73	SCH73:L10 × T11	-0.23	16.35**	-7.36	10.08	-7.67	10.89**	1.69	-41.29	2.01	-4.44	0.01	-0.17	0.09	-0.85	-0.37	0.98**	-1.73	0.95*	0.2	3.02**
74	SCH74:L10 × T12	2.48	16.6**	1.37	5.85	-4.93	31.85**	0.87	-14.96	0.25	-3.12	-0.16	-1.76	-0.27	-1.95	-0.37	0.52	-2.4	0.87	0.24	3.55**
75	SCH75:L10 × T13	6.53**	9.31*	1.15	-21.74	-5.55	3.58	-14.81	22.07**	-0.42	-3.85	-0.68	-2.02	-0.75	-2.22	-0.7	0.09	-2.46	0.41	-0.05	4.28**
76	SCH76:L10 × T14	8.6**	23.9**	-1.83	-0.22	-4.81	12.7**	-6.67	3.12	-4.25	-0.06	0.08	-0.37	-0.18	-0.78	-0.32	-0.93	-2.72	-0.51	-1.59	-0.04
77	SCH77:L10 × T15	6.78**	22.37**	2.43	-16.04	-1.38	27.92**	-22.83	-18.21	-3.34	-10.92	-0.3	-0.32	-0.62	-0.85	-0.65	0.14	-1.38	0.24	1.6	4.3**
78	SCH78:L10 × T16	-26.75	17.2**	-22.66	7.55	-21.52	15.83**	-1.04	-14.49	7.19**	3.2**	0.49	0.17	1.06	-0.11	-1.64	0.41	-4.5	0.35	-3.84	1.64
79	SCH79:L10 × T17	7.23**	25.53**	-6.5	-13.85	-10.72	17.99**	-12.24	-3.47	-0.89	-3.21	-0.03	-0.91	-0.29	-1.18	-0.82	-0.09	-2.07	0.32	-1.16	2.25*
80	SCH80:L10 × T18	16.08**	22.26**	-6.8	6.88	-6.28	13**	-7.21	6.02**	-0.45	4.16**	-0.79	-1.31	-1.06	-1.47	-0.41	-0.28	-2.45	0.1	1.53	2.47**
†FC:First cut; ‡SC: Second cut
*P<0.05, **P<0.01, NA: Not Available
Note: PH: Plant height; GFY: Green forage yield; TGFY: Total green forage yield; DFY:Dry forage yield; TDFY: Total dry forage yield; CP: Crude protein; NDF: Neutral detergent fibre; ADF: Acid detergent fibre; ADL: Acid detergent lignin; ME: Metabolizable energy; IVOMD: In vitro organic matter digestibility.
