# Supplementary material for: Understanding Heterosis, Genetic Effects, and Genome Wide Associations for Forage Quantity and Quality Traits in Multi-Cut Pearl Millet
Source: Front Plant Sci. 2021 Nov 18;12:687859. doi: 10.3389/fpls.2021.687859 (PMC8636684; doi:10.3389/fpls.2021.687859)
Supplement: Supplementary file 9 [file Table_8.XLSX]

## Sheet: Supplementary Table 8
Supplementary Table 8. Standard heterosis (SH) for forage traits of top cross hybrids for both the cuts, evaluated at ICRISAT, Patancheru and TNAU, Coimbatore, during summer season of 2015.
S.No.	Cross combinations	Desirable forage traits														Undesirable forage traits
		PH (cm)		GFY (t ha-1)		TGFY (t ha-1)	DFY (t ha-1)		TDFY (t ha-1)	CP (%)		ME (MJ kg-1)		IVOMD (%)		NDF (%)		ADF (%)		ADL (%)
		FC	SC	FC	SC	Combined	FC	SC	Combined	FC	SC	FC	SC	FC	SC	FC	SC	FC	SC	FC	SC
1	TCH01:L01 × T06	18.16**	-8.33	-4.5	11.16*	-1.09	7.62*	30.02**	12.66**	-1.09	-0.46	0.36	0.05	0.43	-0.26	-0.18	-1.14	0.65	-1.04	1.29	2.67**
2	TCH02:L01 × T07	14.84**	14.87**	-9.82	5.94	-9.38	10.88**	23.43**	29.86**	-4.99	-1.92	0.51	-0.72	0.52	-0.89	1.05**	-0.29	1.89**	-0.23	2.54	3.42**
3	TCH03:L01 × T08	12.57**	-4.47	-10.79	-10.79	-7.75	-7.25	8.44	7.37*	-5.15	-1.12	-0.65	-1.28	-0.05	-1.62	0.69	-1.91	1.77**	-0.36	3.28*	3.05**
4	TCH04:L01 × T09	9.97**	7.87**	-14.88	-8.39	-15.9	20.05**	7.72	12.1**	-2.87	4.26	-0.58	-0.23	0.03	-0.18	0.4	-0.66	0.88	-0.11	2.73	1.86**
5	TCH05:L01 × T10	17.84**	2.41	-12.22	-15.58	-13.69	11.1**	2.46	19.65**	-4.05	-1.38	-0.44	-0.45	0.27	-0.63	1.56**	-0.27	1.87**	0.32	3.36*	3.39**
6	TCH06:L01 × T11	7.88**	-8.53	-13.74	-14.78	-15.71	-4.83	8.62	-4.2	-0.27	1.97	0.04	-0.19	0.41	-0.1	0.02	-1.71	2.07**	-0.81	1.98	1.52**
7	TCH07:L01 × T12	21.23**	3.98*	-10.6	-0.5	-7.56	4.53	-1.29	28.68**	-4.79	0.33	-0.33	-0.38	0.06	-0.56	0.63	-1.29	1.35*	-0.94	2.74	1.79**
8	TCH08:L01 × T13	19.19**	11.34**	0.65	38.06**	7.6	2.29	50.56**	10.8**	-7.54	-0.93	0.13	-0.86	0.2	-1.2	0.9*	-0.35	0.87	-0.39	2.28	3.3**
9	TCH09:L01 × T14	15.29**	-1.7	-10.5	-4.98	-7.41	-2.32	35.68**	56.98**	-2.8	-4.71	0.35	-0.69	0.43	-0.93	-0.5	-1	0.99	-0.36	1.3	1.76**
10	TCH10:L01 × T15	24.89**	5.91**	-17.7	-22.15	-11.71	3.1	-2.78	17.69**	-6.1	4.68*	-0.47	-1.15	-0.04	-1.14	1.15**	-0.26	2.52**	0.83	3.31*	4.4**
11	TCH11:L02 × T06	11.17**	1.8	-6.05	7.86	-9.13	5.71	26.38**	-1.88	-8.77	-1.97	-0.93	-0.58	-0.19	-1.01	0.91*	0.01	2.11**	0.72	3.31*	3.52**
12	TCH12:L02 × T07	19.21**	1.9	6.93	2.55	6.49	13.88**	28.62**	4.13	-6.55	-0.7	-0.2	-0.99	0.19	-1.3	0.33	-0.77	1.18	-0.14	1.72	3.63**
13	TCH13:L02 × T08	14.62**	13.9**	-6.5	-8.77	-5.48	20.24**	16.72**	47.96**	-4.79	-3.37	-0.53	-0.13	-0.05	-0.7	0.82*	-0.29	1.93**	0.69	3.41*	5.46**
14	TCH14:L02 × T09	16.85**	15.69**	4.59	0.98	2.02	31.09**	18.23**	58.09**	-7.53	-5.54	-0.88	-1.18	-0.22	-1.98	1.71**	0.71**	2.61**	1.44	4.37**	7.09**
15	TCH15:L02 × T10	14.3**	-3.74	-10.96	-19.28	-10.09	10.3**	-1.98	24.21**	-5.97	-3.45	-1.33	-0.93	-0.35	-1.3	0.97*	0.07	2.64**	0.19	3.9*	3.22**
16	TCH16:L02 × T11	21.25**	15.43**	-0.25	8.29	-0.72	0.41	19.01**	75.61**	-4.44	0.2	-1.42	-1.01	-0.45	-1.46	0.95*	-0.83	2.42**	-0.29	4.14**	3.12**
17	TCH17:L02 × T12	8.84**	9.46**	-3.5	-7.18	-3	-9.53	3.28	78.2**	-4.75	-2.03	-0.2	0.25	0.17	-0.27	0.79	-0.55	1.07	0.51	2.28	2.42**
18	TCH18:L02 × T13	13.49**	11.58**	3.33	12.58*	9.08	7.79**	33.93**	108.13**	-5.4	-1.62	0.69	-0.63	0.47	-0.91	0.1	-1.2	1	-0.35	1.21	2.56**
19	TCH19:L02 × T14	9.65**	8.53**	12.66*	-15.02	10.24*	34.87**	8.55	8.97*	-5.78	-8.68	0.41	-0.6	0.35	-1.33	0.4	-0.23	0.8	0.17	1.08	4.82**
20	TCH20:L02 × T15	17.79**	-1.41	-27.34	-48.94	-25.63	-9.51	-9.97	-6.59	-2.1	5.53*	-1.27	-1.33	-0.26	-1.23	-1.59	-0.76	1.21	0.27	1.76	4.21**
21	TCH21:L03 × T06	10.44**	-3.56	-5.89	-33.38	-13.04	4.3	-4.65	14.89**	-9.53	-0.55	0	-0.31	0.16	-0.78	0.31	-0.71	1.27	-0.62	1.75	0.99*
22	TCH22:L03 × T07	1.69	7.77**	-0.76	-25.03	-3.27	16.69**	0.18	8.61*	3	1	0.62	-1.78	0.63	-2.21	-1.44	0.6**	0.13	0.53	-0.53	5.33**
23	TCH23:L03 × T08	10.19**	21.33**	2.78	7.92	4.36	6.32*	42.51**	62.83**	-3.14	-5.76	1.21	-0.81	0.69	-1.43	-0.56	0.38*	0.39	0.69	0.33	4.09**
24	TCH24:L03 × T09	16.52**	7.89**	-4.12	-8.55	-6.45	9.79**	26.88**	17.19**	-10	-1.03	-0.4	-0.51	-0.05	-0.88	1.21**	-0.53	1.38*	0.01	3	2.35**
25	TCH25:L03 × T10	20.69**	8.62**	-9.6	-5.14	-4.18	-6.42	23.93**	21.11**	-5.65	-8.34	-0.04	-1.09	0.15	-2.03	-0.23	0.75**	1.14	1.91*	1.35	7.5**
26	TCH26:L03 × T11	23.96**	15.29**	-6.94	-0.95	-5.85	6.97*	9.21	22.01**	-4.65	-3.73	-0.44	-0.25	-0.13	-0.72	0.36	-0.23	0.99	-0.34	1.73	1.35**
27	TCH27:L03 × T12	7.42**	3.15	-0.62	-11.85	-5.09	12.24**	33.43**	27.68**	-3.92	1.22	0.59	-0.88	0.85	-1.56	-0.99	-1.52	0.91	-0.63	0.23	1.94**
28	TCH28:L03 × T13	19.03**	9.98**	-4.33	15.75**	-6.07	-10.8	21.91**	155.02**	-5.06	-1.78	1.32	0.11	0.45	-0.36	-0.98	-0.48	-0.06	0.1	-0.07	2.24**
29	TCH29:L03 × T14	8.64**	0.92	-5.63	-1.34	-4.36	-10.39	18.14**	15.37**	-5.06	-8.38	0.76	-0.14	0.66	-0.65	-0.22	-0.05	-0.04	-0.64	0.05	2**
30	TCH30:L03 × T15	23.85**	-2.83	-15.01	-36.66	-15.17	13.01**	0.91	-2.2	-12.19	-5.86	-1.76	-0.33	-0.4	-1.19	0.79	-0.56	1.96**	-0.57	4.22**	2.71**
31	TCH31:L04 × T06	17.99**	11.06**	-15.05	-10.42	-19.12	7.46*	30.7**	23.35**	-1.9	1.25	-0.09	-1.06	0.07	-1.24	1.09**	-0.45	1.91**	0.46	2.69	3.46**
32	TCH32:L04 × T07	25.74**	-3.43	-17.6	-37.22	-12.9	11.41**	-22.04	1.27	-8.69	3.4	-0.93	-0.07	-0.01	0.06	1.08**	-1.01	2.06**	0.31	3.87*	1.08**
33	TCH33:L04 × T08	9.32**	9.67**	-7.74	17.3**	-8.35	31.79**	43.47**	43.39**	-5.28	-7.39	-0.49	-1.69	-0.16	-2.48	1.1**	0.39*	1.89**	0.93	3.11*	6.33**
34	TCH34:L04 × T09	12.99**	3.54*	-19.07	2.5	-17.96	-1.81	35.4**	15.04**	-4.45	-2.82	-0.67	-1.31	0.03	-1.8	1.24**	-0.29	1.63*	1.8	3.05*	5.93**
35	TCH35:L04 × T10	30.17**	17.53**	-10.39	-1.55	-4.99	16.19**	15.36**	10.81**	-11.05	0.98	-2.32	-1.8	-1	-2.08	3.11**	0.06	3.38**	0.61	6.33**	3.31**
36	TCH36:L04 × T11	26.08**	-1.25	-7.19	-38.77	-7.67	9.09**	-9.85	57.49**	-4.24	10.03**	-0.55	-1	-0.13	-0.68	-0.57	-3.11	2.15**	-1.22	2.25	0.01*
37	TCH37:L04 × T12	12.93**	14.35**	-14.32	-25.92	-17.57	-6.15	1.41	8.62*	-1.91	-1.14	-0.73	-0.56	0.47	-0.78	-1.1	-1.73	1.63*	0.19	1.83	1.55**
38	TCH38:L04 × T13	23.63**	13.17**	-3.26	4.17	-3.63	15.42**	30.86**	37.45**	-7.46	-0.97	-0.12	-1.22	-0.25	-0.67	0.1	-0.21	2.03**	0.33	2.04	4.89**
39	TCH39:L04 × T14	10.54**	27.34**	-13.39	0.74	-10.38	12.09**	18.72**	20.93**	-1.26	-4.06	0.31	-0.67	0.12	-1.15	0.51	0.48**	0.62	1	1.33	3.33**
40	TCH40:L04 × T15	21.49**	-2.96	-27.03	-54.15	-27.59	1.71	-11.85	-5.8	-4.2	7.16**	-2.24	-2.18	-0.46	-2.29	1.24**	-0.1	2.84**	0.66	4.87**	3.96**
41	TCH41:L05 × T06	13.43**	-5.1	-8.68	28.49**	-6.78	-4.11	44.93**	9.91**	-1.95	-3.42	-0.35	-0.49	0.21	-0.67	0.92*	-0.13	1.82**	0.79	2.16	2.63**
42	TCH42:L05 × T07	24.94**	-2.17	-8.18	28.55**	-3.24	6.82*	35.16**	57.42**	-2.34	8.94**	0.12	0.16	0.75	0.39	-0.26	-1	0.53	-1.53	1.53	-0.67*
43	TCH43:L05 × T08	4.52**	12.52**	-6.15	36.21**	-4.42	10.66**	38.34**	17.09**	-1.38	-2.03	0.62	-1.27	0.31	-1.49	0.21	0.38*	1.52*	1.09	1.66	6.1**
44	TCH44:L05 × T09	10.69**	4.72**	-7.14	40.58**	-3.09	-2.26	13.97*	12.4**	-0.12	1.4	0.03	0.14	0.29	0.16	-0.24	-1.19	0.5	-0.87	1.05	0.41*
45	TCH45:L05 × T10	19.38**	8.21**	-11.23	0.19	-10.52	12.66**	15.89**	37.44**	-3.69	-3.38	-0.54	3.21**	-0.01	3.13**	0.48	-0.74	2.28**	-0.83	2.91	0.68*
46	TCH46:L05 × T11	19.4**	6.39**	-10.94	10.73*	-11.29	-6.37	16.21**	-24.78	-2.33	0.91	0.21	-0.47	0.45	-0.35	0.29	-1.44	1.39*	-0.09	1.7	1.41**
47	TCH47:L05 × T12	17.87**	-5.62	-4.42	13.84**	2.96	12.01**	16.65**	1.6	-4.15	5.87*	-0.1	0.26	0.3	0.51	0.65	-2.61	1.68*	-0.91	2.73	-1.33*
48	TCH48:L05 × T13	27.23**	-10.36	-3.49	9.35	-2.61	5.65	33.25**	43.1**	0.06	-1.11	0.35	-0.3	0.39	-0.6	0.5	0.1	1.45*	-0.34	1.48	2.07**
49	TCH49:L05 × T14	14.64**	-6.64	-11.24	26.89**	-2.11	-18.25	35.45**	17.17**	-4.03	0.15	-0.29	0.67	-0.12	0.47	1.76**	-0.95	1.89**	-0.81	3.05*	-0.08*
50	TCH50:L05 × T15	31.42**	18.07**	-24.48	26.73**	-4.53	0.75	37.4**	11.79**	-7.38	-2.03	-1.35	-1.51	-0.15	-1.93	1.37**	1.96**	2.86**	1.04	5.18**	5.93**
†FC:First cut; ‡SC: Second cut
*P<0.05, **P<0.01, NA: Not Available
Note: PH: Plant height; GFY: Green forage yield; TGFY: Total green forage yield; DFY:Dry forage yield; TDFY: Total dry forage yield; CP: Crude protein; NDF: Neutral detergent fibre; ADF: Acid detergent fibre; ADL: Acid detergent lignin; ME: Metabolizable energy; IVOMD: In vitro organic matter digestibility.
