# Supplementary material for: Understanding Heterosis, Genetic Effects, and Genome Wide Associations for Forage Quantity and Quality Traits in Multi-Cut Pearl Millet
Source: Front Plant Sci. 2021 Nov 18;12:687859. doi: 10.3389/fpls.2021.687859 (PMC8636684; doi:10.3389/fpls.2021.687859)
Supplement: Supplementary file 10 [file Table_9.XLSX]

## Sheet: Supplementary Table 9
Supplementary Table 9. General combining ability (GCA) effects of parental lines for forage linked morphological and biochemical traits in both single cross and top cross hybrids, evaluated summer season of 2015 at ICRISAT, Patancheru and TNAU, Coimbatore.
Sets	Genotypes	Desirable forage traits														Undesirable forage traits
		PH (cm)		GFY (t ha-1)		TGFY (t ha-1)	DFY (t ha-1)		TDFY (t ha-1)	CP (%)		ME (MJ kg-1)		IVOMD (%)		NDF (%)		ADF (%)		ADL (%)
		FC†	SC‡	FC	SC	Combined	FC	SC	Combined	FC	SC	FC	SC	FC	SC	FC	SC	FC	SC	FC	SC
Single cross hybrids	Lines
	SCP-L01	NA	4.56	-2.76**	0.37	-3.33**	0.49	0.03	-0.29	0.07	0.05	-0.12*	-0.18**	-0.73*	-1.40**	0.58	0.34	0.91**	0.49	0.17**	0.11
	SCP-L02	NA	-2.44	4.75**	-0.78*	3.53**	1.59*	-0.13	-0.21	-0.57**	-0.43	0.01	0.1	-0.11	0.91*	0.06	-0.65*	-0.27	-0.83**	-0.09	-0.14
	SCP-L03	NA	4.23	-2.43*	0.39	-3.71**	0.12	0.38	-0.01	0.09	0.13	0	-0.07	0.02	-0.04	-0.13	0.62*	-0.26	0.38	-0.02	0.08
	SCP-L04	NA	NA	-4.13**	NA	-1.1	-0.74	NA	0.09	-0.06	NA	-0.12*	NA	-0.75*	NA	0.01	NA	0.54*	NA	0.1	NA
	SCP-L05	NA	10.52**	7.20**	0.37	7.80**	0.59	0.07	-0.37	-0.31	-0.44	0.04	-0.09	0.13	-0.92*	0.68*	0.69*	0.25	0.74**	0.04	0.19**
	SCP-L06	NA	-9.65**	-3.36**	-0.27	-3.91**	-0.03	-0.04	0.63*	0.14	0.2	0.21**	0.13*	1.39**	0.6	-0.52	-0.49	-0.68**	0.06	-0.17**	-0.14
	SCP-L07	NA	-8.50**	-3.80**	-0.2	-4.38**	-2.80**	-0.11	-0.89**	0.40*	0.46	0.09	-0.06	0.77*	0.22	-0.73*	0.33	-0.71**	0.07	-0.14*	0.06
	SCP-L08	NA	3.31	-1.02	0.19	-1.58*	0.97	0.03	1.66**	-0.15	0.32	-0.09	0.11	-0.55	0.66	0.28	-0.37	0.45	-0.13	0.12	-0.13
	SCP-L09	NA	-10.07**	5.23**	-0.49	4.92**	0.62	-0.35	0.02	-0.11	-0.35	-0.09	0.05	-0.69*	-0.26	0.11	0.07	0.31	-0.21	0.09	-0.02
	SCP-L10	NA	8.03**	0.31	0.43	1.75*	-0.81	0.13	-0.63*	0.50**	0.06	0.07	0.02	0.53	0.23	-0.34	-0.52	-0.53*	-0.58*	-0.1	-0.02
	Testers
	SCP-T11	NA	-3.17	-3.40**	0.33	-2.88**	-0.06	0.33*	-0.13	-0.04	-0.04	0.03	0.18**	0.24	0.74**	0.43	-0.08	0.18	-0.28	0.04	-0.14*
	SCP-T12	NA	NA	1.33	NA	3.33**	1.04	NA	0.89**	-0.60**	NA	-0.06	NA	-0.59	NA	0.36	NA	0.15	NA	0.08	NA
	SCP-T13	NA	NA	1.52	NA	1.42*	0.12	NA	-0.3	-0.26	NA	-0.06	NA	-0.49	NA	0.39	NA	0.15	NA	0.08	NA
	SCP-T14	NA	-5.38**	1.01	-1.15**	-0.19	-0.1	-0.41**	0.84**	0.04	0.09	0.02	-0.10*	0.12	-0.5	-0.08	0.02	0.02	0.23	-0.05	0.01
	SCP-T15	NA	0.81	4.10**	0.51*	4.70**	0.64	0.1	0.54	-0.1	-0.79**	-0.05	-0.06	-0.48	-0.37	0.32	0.64**	0.4	0.3	0.13*	0.18**
	SCP-T16	NA	10.81**	-4.90**	1.30**	-4.38**	-1.42*	0.40**	-0.35	0.70**	0.3	0.09*	0.09*	0.92**	0.5	-0.61*	-0.34	-0.42	-0.24	-0.15**	-0.06
	SCP-T17	NA	-3.06	1.6	-0.99**	0.77	-0.99	-0.42**	-1.76**	0.37*	0.43*	0.06	-0.11**	0.47	-0.37	-0.39	-0.24	-0.38	0	-0.16**	0.01
	SCP-T18	NA	NA	-1.24	NA	-2.77**	0.77	NA	0.28	-0.11	NA	-0.04	NA	-0.19	NA	-0.43	NA	-0.11	NA	0.02	NA
Top cross hybrids	Lines
	TCP-L01	-3.42	-2.08	0.16	-0.05	0.11	-0.63	0.05	-0.63*	0.11	0.11	0.02	-0.04	0.17	-0.15	0.45	-0.46*	0.15	-0.55**	0.06	-0.03
	TCP-L02	-2.91	0.47	2.22	-0.36	2.06	0.24	-0.09	1.12**	-0.22	-0.12	-0.13**	0	-0.73**	-0.05	0.98**	-0.07	0.72**	0.50**	0.16**	0.02
	TCP-L03	-3.51	3.32	0.62	-0.51*	-0.02	0.26	-0.16	0.66*	-0.1	-0.19	0.09*	-0.07	0.28	-0.57	-0.78**	0.29	-0.51*	0.37*	-0.10*	0.05
	TCP-L04	4.31	NA	-2.72*	NA	-3.33*	-0.54	NA	-0.46	-0.15	NA	-0.05	NA	-0.66*	NA	-0.2	NA	-0.06	NA	0.01	NA
	TCP-L05	5.53*	-1.71	-0.27	0.93**	1.18	0.67	0.20*	-0.70**	0.36*	0.19	0.06	0.11*	0.95**	0.77*	-0.45	0.24	-0.31	-0.32	-0.12**	-0.04
	Testers
	TCP-T06	-3.06	-11.57**	0.03	-0.09	-0.26	-0.89	-0.06	-1.26**	0.05	0.07	-0.04	0.09	-0.93*	0.5	0.19	-0.17	0.15	-0.45*	0.02	-0.09
	TCP-T07	-1.68	5.56	0.21	0	0.23	-0.54	0.05	-0.54	-0.09	0.54*	-0.09	-0.13*	-0.38	-0.76*	0.4	0.24	0.25	0.09	0.08	0.07
	TCP-T08	-13.30**	9.56**	0.07	0.08	0.26	-0.59	-0.03	0.80*	0.12	-0.04	0.13*	-0.04	1.35**	-0.28	-0.72*	-0.17	-1.12**	0.55*	-0.20**	0.06
	TCP-T09	-3.43	NA	-1.53	NA	-1.46	-0.35	NA	-0.29	-0.33	NA	0	NA	0.28	NA	0.62	NA	0.24	NA	0.04	NA
	TCP-T10	8.27**	-1.05	-1.74	-0.66*	-1.69	-0.17	-0.17	-0.34	-0.47*	-0.36	-0.20**	0.07	-1.12**	0.41	0.3	0.3	1.12**	0.39	0.19**	0.09
	TCP-T11	2.1	NA	1.78	NA	1.3	0.69	NA	-0.14	0.52*	NA	-0.04	NA	-0.13	NA	-0.44	NA	0.53	NA	0.04	NA
	TCP-T12	-2.21	NA	1.46	NA	1.11	0.57	NA	0.21	0.27	NA	0.05	NA	0.24	NA	-0.65	NA	0.22	NA	-0.04	NA
	TCP-T13	8.98**	3.35	2.55	0.76*	3.41	2.26**	0.18	3.80**	0	0.11	0.20**	0.01	0.62	0.04	-0.25	-0.04	-0.86**	-0.56*	-0.17**	-0.07
	TCP-T14	-5.34	-5.84	2.48	-0.1	2.82	0.43	0.03	-0.23	0.24	-0.32	0.16**	0.01	1.08**	0.09	-0.01	-0.16	-0.78**	-0.02	-0.12*	-0.06
	TCP-T15	9.68**	NA	-5.32**	NA	-5.71**	-1.40*	NA	-2.02**	-0.31	NA	-0.16**	NA	-1.01*	NA	0.55	NA	0.24	NA	0.18**	NA
†FC:First cut; ‡SC: Second cut; SCP:Single cross parents; TCP:Top cross parents
*P<0.05, **P<0.001
NA: Not available
Note: PH: Plant height; GFY: Green forage yield; TGFY: Total green forage yield; DFY:Dry forage yield; TDFY: Total dry forage yield; CP: Crude protein; NDF: Neutral detergent fibre; ADF: Acid detergent fibre; ADL: Acid detergent lignin; ME: Metabolizable energy; IVOMD: In vitro organic matter digestibility.
