# Supplementary material for: Understanding Heterosis, Genetic Effects, and Genome Wide Associations for Forage Quantity and Quality Traits in Multi-Cut Pearl Millet
Source: Front Plant Sci. 2021 Nov 18;12:687859. doi: 10.3389/fpls.2021.687859 (PMC8636684; doi:10.3389/fpls.2021.687859)
Supplement: Supplementary file 11 [file Table_10.XLSX]

## Sheet: Supplementary Table 10
Supplementary Table 10. Specific combining ability (SCA) effects for forage related morphological and biochemical traits of single cross hybrids for both the cuts, evaluated at ICRISAT, Patancheru and TNAU, Coimbatore, during summer season of 2015.
S.No.	Cross combinations	Desirable forage traits														Undesirable forage traits
		PH (cm)		GFY (t ha-1)		TGFY (t ha-1)	DFY (t ha-1)		TDFY (t ha-1)	CP (%)		ME (MJ kg-1)		IVOMD (%)		NDF (%)		ADF (%)		ADL (%)
		FC†	SC‡	FC	SC	Combined	FC	SC	Combined	FC	SC	FC	SC	FC	SC	FC	SC	FC	SC	FC	SC
1	SCH01: L01 × T11	NA	4.67	-0.13	1.46*	-0.22	-2.61	0.29	-4.83**	0.45	-0.27	0.22	-0.16	1.79	-0.86	-1.55	0.92	-0.76	0.49	-0.33	0.23
2	SCH02:L01 × T12	NA	NA	1.18	NA	0.77	-1.38	NA	-4.80**	0.3	NA	0.08	NA	0.73	NA	-0.21	NA	-0.4	NA	-0.11	NA
3	SCH03:L01 × T13	NA	NA	-4.9	NA	-4.31	-3.54	NA	-3.81**	-1.29*	NA	-0.05	NA	-0.35	NA	0.49	NA	0.55	NA	0.14	NA
4	SCH04:L01 × T14	NA	1.66	0.46	0.57	1.71	0.44	0.42	1.78*	-0.61	-1.02	-0.2	-0.14	-1.66	-0.76	0.84	0.4	0.55	0.09	0.23	0.17
5	SCH05:L01 × T15	NA	4.77	1.19	2.55**	3.69	6.37**	0.86*	10.35**	2.30**	0.71	-0.07	0.16	-0.25	0.72	0.47	-1.66**	0.22	-0.64	0.13	-0.35*
6	SCH06:L01 × T16	NA	-7.16	2.15	-2.27**	-2.39	-0.54	-0.94*	-5.04**	-0.5	-0.02	-0.1	0.13	-0.78	0.87	0.09	-0.08	0.62	-1.1	0.08	-0.21
7	SCH07:L01 × T17	NA	-3.94	-2.43	-2.31**	-5.17	-2.32	-0.63	-0.23	0.15	0.59	0.01	0.01	0.27	0.03	-1.35	0.44	-1.37	1.15	-0.2	0.16
8	SCH08:L01 × T18	NA	NA	2.47	NA	5.94	3.59	NA	6.59**	-0.8	NA	0.1	NA	0.25	NA	1.21	NA	0.6	NA	0.06	NA
9	SCH09:L02 × T11	NA	-0.09	2.6	-0.52	3.64	0.64	-0.13	0.66	0.33	0.27	-0.13	-0.05	-0.86	-0.47	0.22	0.66	0.17	0	0.16	0.09
10	SCH10:L02 × T12	NA	NA	-6.07*	NA	-10.10**	-5.83**	NA	-4.09**	0.65	NA	0.18	NA	1.27	NA	-0.88	NA	-0.07	NA	-0.14	NA
11	SCH11:L02 × T13	NA	NA	2.71	NA	1.19	-0.76	NA	-2.54**	0.42	NA	-0.21	NA	-1.21	NA	1.03	NA	0.69	NA	0.28	NA
12	SCH12:L02 × T14	NA	1.04	-0.89	-0.17	-0.26	2.71	0.24	4.00**	0.29	-0.13	0.30*	-0.22	2.05*	1.2	-0.35	0.37	-0.06	0.48	-0.12	0.1
13	SCH13:L02 × T15	NA	-3.86	4.26	-1.35	3.95	2.04	-0.36	0.2	-1.29*	1.07	0.19	0.12	0.82	0.12	-0.15	-0.9	-0.55	-0.08	-0.17	-0.21
14	SCH14:L02 × T16	NA	8.59	-2.41	0.57	-0.38	1.19	-0.07	-0.8	-0.3	-1.11	-0.47**	-0.09	-3.10**	-1.42	1.18	0.23	1.84*	0.81	0.48**	0.24
15	SCH15:L02 × T17	NA	-5.67	0.85	1.47*	4.16	1.52	0.32	0.58	0.48	-0.1	0.07	0.24*	0.66	0.58	0.14	-0.36	0.54	-1.19	0.06	-0.23
16	SCH16:L02 × T18	NA	NA	-1.05	NA	-2.2	-1.52	NA	1.99*	-0.58	NA	0.07	NA	0.36	NA	-1.2	NA	-2.56**	NA	-0.54**	NA
17	SCH17:L03 × T11	NA	-1.79	-1.9	0.97	-1.74	0.51	0.2	2.95**	0	-0.38	-0.08	0.27*	-0.14	1.13	0.16	-0.74	0.99	-1.12	0.12	-0.31
18	SCH18:L03 × T12	NA	NA	3.58	NA	6.05	3.49	NA	5.43**	0.35	NA	0.26	NA	1.81	NA	-1.31	NA	-0.36	NA	-0.27	NA
19	SCH19:L03 × T13	NA	NA	1.94	NA	3.87	1.33	NA	0.44	0.3	NA	0.11	NA	0.66	NA	-0.81	NA	-0.94	NA	-0.23	NA
20	SCH20:L03 × T14	NA	-0.31	-1.84	-0.68	-2.23	-0.51	-0.03	-2.41**	-0.23	-0.45	0.01	0.02	0.04	-0.92	-0.32	0.11	-0.05	0.07	0.05	0.13
21	SCH21:L03 × T15	NA	-7.27	1.89	1	2.67	1.67	-0.01	-1.7	-0.06	1.03	-0.27	-0.27*	-1.68	1.36	1.28	-1.09	1.28	0.18	0.37*	-0.02
22	SCH22:L03 × T16	NA	11.26	3.7	-0.15	5.03	0.77	0.1	2.27*	-1.21*	0.15	-0.05	-0.32*	-1.08	-2.23**	1.24	0.55	0.72	1.01	0.16	0.22
23	SCH23:L03 × T17	NA	-1.89	-4.14	-1.15	-7.32	-3.73	-0.26	-5.89**	0.48	-0.35	0.11	0.29*	0.79	0.66	-0.71	1.18	-1.13	-0.13	-0.24	-0.02
24	SCH24:L03 × T18	NA	NA	-3.21	NA	-6.32	-3.55	NA	-1.11	0.35	NA	-0.08	NA	-0.4	NA	0.45	NA	-0.51	NA	0.04	NA
25	SCH25:L04 × T11	NA	NA	1.26	NA	-1.39	-0.53	NA	-0.99	-0.43	NA	0.2	NA	1.02	NA	-0.53	NA	-1.2	NA	-0.24	NA
26	SCH26:L04 × T12	NA	NA	6.80*	NA	8.46*	3.73	NA	3.84**	-0.01	NA	-0.61**	NA	-4.08**	NA	-0.56	NA	2.33**	NA	0.63**	NA
27	SCH27:L04 × T13	NA	NA	-8.46**	NA	-8.14*	-4.52*	NA	-4.52**	-0.42	NA	-0.09	NA	-0.64	NA	1.81*	NA	0.56	NA	0.15	NA
28	SCH28:L04 × T14	NA	NA	3.39	NA	1.67	-0.69	NA	-1.66	-0.2	NA	-0.29*	NA	-1.96*	NA	1.21	NA	0.99	NA	0.28	NA
29	SCH29:L04 × T15	NA	NA	-3.01	NA	-4.91	-2.5	NA	-1.47	0.56	NA	0.19	NA	1.46	NA	-0.77	NA	-0.93	NA	-0.29	NA
30	SCH30:L04 × T16	NA	NA	-1.72	NA	-2.1	0.21	NA	0.77	0.18	NA	0.21	NA	1.37	NA	0.26	NA	-0.94	NA	-0.2	NA
31	SCH31:L04 × T17	NA	NA	1.44	NA	4.93	1.63	NA	4.10**	-0.75	NA	0.12	NA	0.31	NA	0.97	NA	0.31	NA	0	NA
32	SCH32:L04 × T18	NA	NA	0.31	NA	1.49	2.67	NA	-0.06	1.06*	NA	0.27	NA	2.52**	NA	-2.38**	NA	-1.12	NA	-0.34*	NA
33	SCH33:L05 × T11	NA	-2.1	2.61	0.06	3.32	3.05	0.22	0.75	-0.64	0.17	-0.23	-0.13	-1.8	-0.32	1.69	-0.31	0.8	-0.32	0.27	0.04
34	SCH34:L05 × T12	NA	NA	1.48	NA	3.44	1.26	NA	0.09	-0.75	NA	0.05	NA	0.22	NA	0.63	NA	-0.1	NA	0.01	NA
35	SCH35:L05 × T13	NA	NA	-0.82	NA	-0.52	2.24	NA	4.70**	0.17	NA	-0.01	NA	-0.16	NA	0.09	NA	0.74	NA	0.13	NA
36	SCH36:L05 × T14	NA	2.64	1.66	-0.94	-1.41	-3.6	-0.17	-1.92*	-0.69	0.61	-0.07	0.08	-0.64	0.4	0.71	-0.58	0.22	-0.6	0.03	-0.12
37	SCH37:L05 × T15	NA	0.11	1.38	-2.82**	-3.09	-1.41	-0.87*	-4.65**	0.21	-0.48	-0.13	0.06	-0.66	-0.12	0.04	1.05	0.24	0	0.04	0.05
38	SCH38:L05 × T16	NA	-1.06	0.53	1.54*	2.68	1.07	0.21	3.19**	0.75	-0.16	0.18	0.04	1.48	0.55	-1.47	-1.43*	-1.59*	-0.77	-0.27	-0.13
39	SCH39:L05 × T17	NA	0.41	-8.40**	2.16**	-8.55*	-4.22*	0.62	1.06	0.76	-0.14	0.03	-0.05	0.42	-0.51	-0.71	1.26*	-0.14	1.68**	-0.06	0.17
40	SCH40:L05 × T18	NA	NA	1.56	NA	4.13	1.62	NA	-3.21**	0.2	NA	0.19	NA	1.15	NA	-0.98	NA	-0.17	NA	-0.14	NA
41	SCH41:L06 × T11	NA	-2.89	-0.23	-0.22	1.47	2.29	0.03	3.50**	-0.93	-0.17	-0.04	-0.12	-0.53	-0.41	0.33	-1.02	0.6	0.65	0.14	0.07
42	SCH42:L06 × T12	NA	NA	-2.28	NA	-1.72	1.13	NA	1.46	0.53	NA	0.35*	NA	2.11*	NA	-0.69	NA	-1.39	NA	-0.38*	NA
43	SCH43:L06 × T13	NA	NA	4.49	NA	4.13	1.35	NA	-1.38	-0.3	NA	0	NA	-0.25	NA	-0.1	NA	-0.11	NA	-0.01	NA
44	SCH44:L06 × T14	NA	8.58	0.04	-0.38	-0.86	-0.15	-0.15	-0.75	0.09	0.22	-0.08	-0.26*	-0.45	-1.84*	-0.25	1.1	0.03	0.23	0.04	0.24
45	SCH45:L06 × T15	NA	-3.41	-2.06	2.89**	-1.87	-3.78	0.48	1.47	-0.45	0.01	-0.07	0.13	-0.57	0.48	-0.42	-0.16	-0.28	-0.31	-0.05	-0.16
46	SCH46:L06 × T16	NA	-8.42	-1.77	0.2	-3.58	-2.54	0.12	-2.36**	0.87	-0.04	0	0.18	0.48	1.54	-0.04	-0.06	-0.23	-0.65	-0.02	-0.2
47	SCH47:L06 × T17	NA	6.14	4.99	-2.48**	4.03	3.6	-0.48	-0.96	-0.02	0	-0.05	0.09	-0.21	0.23	0.25	0.14	0.27	0.08	0.08	0.05
48	SCH48:L06 × T18	NA	NA	-3.18	NA	-1.61	-1.89	NA	-0.98	0.2	NA	-0.1	NA	-0.58	NA	0.93	NA	1.11	NA	0.21	NA
49	SCH49:L07 × T11	NA	4.45	-4.34	-1.58*	-6.14	-1.65	-0.17	-1.27	0.82	0	0.01	0.08	0.49	0.05	-1.34	0.48	-0.81	0.19	-0.1	0.06
50	SCH50:L07 × T12	NA	NA	1.59	NA	2.16	0.59	NA	-0.19	-0.13	NA	0	NA	-0.11	NA	0.73	NA	0.27	NA	0.04	NA
51	SCH51:L07 × T13	NA	NA	5.35	NA	4.97	2.47	NA	1.55	0	NA	0.12	NA	0.8	NA	-0.59	NA	-0.45	NA	-0.15	NA
52	SCH52:L07 × T14	NA	8.65	-7.20*	2.95**	-4.44	-0.47	0.01	-1.88*	1.61**	-0.21	0.29*	-0.03	2.53**	-1.22	-1.92*	0.35	-1.89**	0.47	-0.46**	0.08
53	SCH53:L07 × T15	NA	11.91*	-1.73	1.74*	-1.9	-2.75	0.38	-0.1	-0.76	-0.87	0.01	0.13	-0.21	-0.61	0.62	1.43*	0.28	0.1	0.03	0.13
54	SCH54:L07 × T16	NA	-19.30**	-0.93	-1.02	-0.72	-1.67	0.23	-1.81*	0.24	0.43	-0.06	0.06	-0.3	0.12	0.09	-0.61	0.7	0.27	0.1	-0.07
55	SCH55:L07 × T17	NA	-5.72	2.93	-2.09**	3.36	-0.47	-0.45	-1.1	-0.87	0.65	-0.16	-0.24*	-1.27	1.66*	0.73	-1.65**	0.05	-1.01	0.11	-0.21
56	SCH56:L07 × T18	NA	NA	4.33	NA	2.71	3.96	NA	4.79**	-0.91	NA	-0.21	NA	-1.93*	NA	1.68	NA	1.85*	NA	0.44*	NA
57	SCH57:L08 × T11	NA	-6.97	0.48	-0.26	2.64	-0.11	-0.43	0.58	-0.06	0.03	0.16	0.08	0.93	0.52	-0.28	-0.31	-0.63	-1.26*	-0.21	-0.18
58	SCH58:L08 × T12	NA	NA	-1.69	NA	-3.2	-0.49	NA	0.42	0.25	NA	0.05	NA	0.32	NA	0.26	NA	-0.56	NA	-0.08	NA
59	SCH59:L08 × T13	NA	NA	-3.04	NA	-6.38	-1.83	NA	-0.51	-0.38	NA	-0.08	NA	-0.72	NA	0.98	NA	-0.29	NA	0.04	NA
60	SCH60:L08 × T14	NA	-6.41	-2.2	-2.11**	-4.12	0.41	-0.56	-0.3	0.05	0.02	-0.21	0.27*	-1.38	1.66*	0.06	-1.30*	0.9	-0.34	0.16	-0.29
61	SCH61:L08 × T15	NA	-5.19	3.15	-1.35	8.90*	4.68*	0.08	1.87*	-0.41	-0.09	0.07	0.03	0.51	-0.21	-0.36	0.5	-0.03	0.49	0.01	0.12
62	SCH62:L08 × T16	NA	11.99*	0.7	0.44	4.46	0.54	0.2	0.98	0.31	0.05	0.17	-0.13	1.22	-0.7	-0.16	0.76	0.28	1.02	-0.07	0.18
63	SCH63:L08 × T17	NA	6.57	6.95*	3.28**	7.70*	2.75	0.7	0.24	0.05	0	-0.04	-0.26*	-0.2	-1.29	-0.56	0.36	0.25	0.09	0.09	0.15
64	SCH64:L08 × T18	NA	NA	-4.34	NA	-10.00**	-5.95**	NA	-3.29**	0.18	NA	-0.12	NA	-0.68	NA	0.07	NA	0.08	NA	0.05	NA
65	SCH65:L09 × T11	NA	-0.46	-0.52	-0.96	-0.37	1.9	-0.07	3.80**	0.08	-0.28	-0.08	0.13	-0.96	1.05	1.37	-0.58	0.32	-0.32	0.17	-0.19
66	SCH66:L09 × T12	NA	NA	-2.65	NA	-2.24	0.8	NA	-0.24	-1.13*	NA	-0.36*	NA	-2.40*	NA	1.53	NA	0.33	NA	0.28	NA
67	SCH67:L09 × T13	NA	NA	-2.75	NA	-3.03	-0.22	NA	1.27	1.15*	NA	0.23	NA	1.99*	NA	-2.53**	NA	-0.87	NA	-0.33	NA
68	SCH68:L09 × T14	NA	-15.75**	2.07	-0.77	2.05	1.69	-0.25	2.38**	0.25	1.02	0.15	0.1	1.19	1.01	-0.43	0.26	-0.33	0.73	-0.11	0.01
69	SCH69:L09 × T15	NA	2.53	0.13	-0.58	-1.32	-2.97	-0.08	-3.64**	0.24	-0.65	0.03	-0.15	0.26	-1.61	-0.33	1.88**	-0.47	0.84	-0.05	0.26
70	SCH70:L09 × T16	NA	18.45**	4.82	1.15	5.69	1.91	0.42	3.39**	-0.82	0.19	0.11	0.15	0.39	1.33	-0.54	-0.27	-0.25	-0.32	-0.12	-0.06
71	SCH71:L09 × T17	NA	-4.77	1.04	1.16	1.28	0.65	-0.02	-0.2	0.14	-0.27	-0.03	-0.22	-0.22	-1.77*	0.97	-1.30*	0.54	-0.93	0.03	-0.02
72	SCH72:L09 × T18	NA	NA	-2.15	NA	-2.05	-3.76	NA	-6.76**	0.1	NA	-0.05	NA	-0.25	NA	-0.04	NA	0.73	NA	0.12	NA
73	SCH73:L10 × T11	NA	5.18	0.18	1.05	-1.19	-3.49	0.06	-5.15**	0.37	0.65	-0.03	-0.11	0.05	-0.68	-0.07	0.92	0.51	1.68**	0.02	0.18
74	SCH74:L10 × T12	NA	NA	-1.94	NA	-3.61	-3.29	NA	-1.91*	-0.07	NA	0	NA	0.11	NA	0.49	NA	-0.05	NA	0.02	NA
75	SCH75:L10 × T13	NA	NA	5.49	NA	8.22*	3.49	NA	4.81**	0.35	NA	-0.04	NA	-0.12	NA	-0.37	NA	0.13	NA	-0.03	NA
76	SCH76:L10 × T14	NA	-0.09	4.51	1.53*	7.90*	0.16	0.49	0.77	-0.56	-0.07	0.09	0.19	0.28	0.48	0.46	-0.72	-0.35	-1.11	-0.11	-0.31
77	SCH77:L10 × T15	NA	0.43	-5.19	-2.08**	-6.12	-1.36	-0.48	-2.33**	-0.34	-0.73	0.06	-0.2	0.33	-0.13	-0.4	-1.05	0.23	-0.57	-0.02	0.17
78	SCH78:L10 × T16	NA	-14.36*	-5.08	-0.46	-8.70*	-0.95	-0.27	-0.6	0.49	0.52	0.04	-0.02	0.33	-0.06	-0.65	0.91	-1.15	-0.27	-0.12	0.01
79	SCH79:L10 × T17	NA	8.85	-3.23	-0.03	-4.42	0.59	0.2	2.39**	-0.43	-0.38	-0.06	0.14	-0.56	0.4	0.28	-0.07	0.69	0.27	0.14	-0.05
80	SCH80:L10 × T18	NA	NA	5.26	NA	7.91*	4.84*	NA	2.02*	0.19	NA	-0.07	NA	-0.43	NA	0.26	NA	0	NA	0.11	NA
†FC:First cut; ‡SC: Second cut
*P<0.05, **P<0.01, NA: Not Available
Note: PH: Plant height; GFY: Green forage yield; TGFY: Total green forage yield; DFY:Dry forage yield; TDFY: Total dry forage yield; CP: Crude protein; NDF: Neutral detergent fibre; ADF: Acid detergent fibre; ADL: Acid detergent lignin; ME: Metabolizable energy; IVOMD: In vitro organic matter digestibility.
