# Supplementary material for: Understanding Heterosis, Genetic Effects, and Genome Wide Associations for Forage Quantity and Quality Traits in Multi-Cut Pearl Millet
Source: Front Plant Sci. 2021 Nov 18;12:687859. doi: 10.3389/fpls.2021.687859 (PMC8636684; doi:10.3389/fpls.2021.687859)
Supplement: Supplementary file 12 [file Table_11.XLSX]

## Sheet: Supplementary Table 11
Supplementary Table 11. Specific combining ability (SCA) effects for forage linked traits of top cross hybrids for both the cuts, evaluated in summer 2015 at ICRISAT, Patancheru, and TNAU, Coimbatore.
S.No.	Cross combinations	Desirable forage traits														Undesirable forage traits
		PH (cm)		GFY (t ha-1)		TGFY (t ha-1)	DFY (t ha-1)		TDFY (t ha-1)	CP (%)		ME (MJ kg-1)		IVOMD (%)		NDF (%)		ADF (%)		ADL (%)
		FC†	SC‡	FC	SC	Combined	FC	SC	Combined	FC	SC	FC	SC	FC	SC	FC	SC	FC	SC	FC	SC
1	TCH01:L01 × T06	12.56	-4.21	3.18	0.31	4.11	0.97	0.1	0.7	0.55	0.24	0.11	0.26*	1.28	1.63*	-0.92	-0.51	-1.07	-1.56**	-0.15	-0.12
2	TCH02:L01 × T07	-12.27	9.16	4.65	0.19	4.89	1.32	-0.02	1.45	-0.04	-0.76	0.12	0.03	-0.54	-0.12	0.14	0.95	0.1	1.02*	0.06	0.1
3	TCH03:L01 × T08	12.82	-12.2	-0.23	-0.77	-0.51	1.71	-0.28	-1.78*	-0.56	0.25	-0.19	-0.14	-1.94*	-0.8	0.86	-1.06*	0.95	-0.56	0.28*	-0.06
4	TCH04:L01 × T09	-2.3	NA	-3.55	NA	-3.99	-1.18	NA	-0.33	0.44	NA	-0.15	NA	-1.46	NA	0.36	NA	0.43	NA	0.16	NA
5	TCH05:L01 × T10	-1.1	1.42	-2.85	-0.26	-4.09	-0.07	-0.28	0.37	0.34	0.14	0.06	-0.02	2.07*	0.04	-0.89	0.08	-1.02	0.02	-0.34*	-0.04
6	TCH06:L01 × T11	-42.70**	NA	-5.28	NA	-5.76	-0.22	NA	-1.86*	0.44	NA	0.14	NA	1.33	NA	-0.9	NA	-0.22	NA	-0.21	NA
7	TCH07:L01 × T12	12.4	NA	-2.67	NA	-2.96	-0.36	NA	0.6	-0.37	NA	-0.07	NA	-0.67	NA	1.08	NA	0.2	NA	0.13	NA
8	TCH08:L01 × T13	1.63	5.96	-0.97	0.81	0.41	-1.32	0.35	-4.52**	-0.79	0.26	-0.2	-0.1	-1.02	-0.48	1.43	0.54	1.01	0.5	0.32*	0.14
9	TCH09:L01 × T14	10.37	-0.12	6.84	-0.27	6.6	-0.53	0.12	3.45**	0.06	-0.13	-0.01	-0.04	0.01	-0.27	-0.6	0.01	-0.08	0.57	-0.1	-0.02
10	TCH10:L01 × T15	8.61	NA	0.89	NA	1.3	-0.32	NA	1.90*	-0.07	NA	0.19	NA	0.94	NA	-0.57	NA	-0.29	NA	-0.16	NA
11	TCH11:L02 × T06	-1.79	6.13	-3.2	0.49	-3.24	0.1	0	-2.32**	-0.77	0.29	-0.26*	-0.06	-1.67	-0.22	1.63*	0.24	0.84	0.14	0.37**	-0.06
12	TCH12:L02 × T07	5.53	-10.43	0.95	0.3	1.15	-0.78	0.14	-2.52**	-0.15	-0.1	0.11	0.05	0.03	0.38	-0.16	-0.65	-0.78	-0.28	-0.09	-0.02
13	TCH13:L02 × T08	-1.79	1.66	5.84	-0.49	5.45	-0.69	-0.18	-0.08	0.26	0.17	-0.05	0.22	0.68	1.35	0.15	0.22	0.42	-0.33	-0.1	-0.07
14	TCH14:L02 × T09	9.97	NA	0.56	NA	0.84	1.16	NA	1.94*	0.03	NA	0.04	NA	1.24	NA	-0.21	NA	0.4	NA	-0.18	NA
15	TCH15:L02 × T10	-4.63	-11.16	-7.6	-0.06	-7.7	-3.24*	0.01	-1.01	0.01	-0.02	-0.42**	-0.19	-3.42**	-1.45	3.00**	0.71	3.18**	0.51	0.68**	0.11
16	TCH16:L02 × T11	13.53	NA	3.1	NA	4.25	1.26	NA	3.18**	-0.16	NA	-0.08	NA	-0.97	NA	0.41	NA	0.08	NA	0.18	NA
17	TCH17:L02 × T12	-3.83	NA	5.07	NA	5.59	2.09	NA	3.08**	0.16	NA	0.17	NA	1.03	NA	-0.35	NA	-1.27	NA	-0.13	NA
18	TCH18:L02 × T13	-9.09	4.53	4.36	0.14	4.44	1.32	0.12	2.04*	0.15	0.12	0.32**	-0.05	2.61**	-0.08	-2.14**	-0.78	-1.18	0.05	-0.39**	-0.01
19	TCH19:L02 × T14	0.47	9.28	-2.36	-0.39	-3.18	-0.52	-0.08	-2.39**	-0.14	-0.45	0.08	0.03	0.11	0.01	-0.66	0.26	-0.48	-0.1	-0.08	0.05
20	TCH20:L02 × T15	-8.37	NA	-6.73	NA	-7.6	-0.72	NA	-1.94*	0.61	NA	0.09	NA	0.35	NA	-1.68*	NA	-1.22	NA	-0.25	NA
21	TCH21:L03 × T06	-5.05	-1.23	-1.18	-1.21	-1.69	-1.24	-0.25	-0.4	-0.83	0.24	0.14	-0.03	0.47	-0.04	-1.67*	-0.59	-0.52	-0.15	-0.1	-0.06
22	TCH22:L03 × T07	-22.37**	-15.38*	-3.02	-1	-3.34	-1.92	-0.32	-1.63	1.83**	0.46	0.01	-0.11	0.8	-0.51	-2.11**	0.01	-0.54	-0.02	-0.25	-0.01
23	TCH23:L03 × T08	6.25	7.72	0.98	0.57	1.81	0.13	0.34	1.65*	0.34	-0.32	0.45**	0.06	2.63**	0.27	-0.75	0.56	-1.71*	0.07	-0.39**	0
24	TCH24:L03 × T09	4.03	NA	-0.46	NA	-1.08	0.63	NA	-1.19	-0.58	NA	-0.21	NA	-1.75*	NA	1.50*	NA	1.17	NA	0.37**	NA
25	TCH25:L03 × T10	3.14	1.14	2.65	0.63	3.12	1.09	0.28	-0.78	0.48	-0.08	0.09	-0.07	0.6	-0.63	0.07	0	-0.33	0.29	-0.07	0.07
26	TCH26:L03 × T11	16.85*	NA	0.46	NA	0.7	-1.71	NA	-0.96	-0.21	NA	-0.18	NA	-1.34	NA	1.52*	NA	0.16	NA	0.12	NA
27	TCH27:L03 × T12	-9.12	NA	-3.01	NA	-3.02	-2.57	NA	-0.73	0.05	NA	0.07	NA	0.7	NA	0.25	NA	0.04	NA	-0.07	NA
28	TCH28:L03 × T13	1.91	9.58	0.86	0.45	1.61	5.66**	-0.13	6.55**	-0.05	-0.1	-0.08	0.21	-0.25	1.26	-0.18	-0.25	0.6	-0.12	0.17	-0.08
29	TCH29:L03 × T14	-0.53	-1.82	1.65	0.54	1.35	0.29	0.07	-1.4	-0.06	-0.2	-0.03	-0.06	-0.49	-0.35	-0.13	0.27	-0.15	-0.07	-0.06	0.09
30	TCH30:L03 × T15	4.89	NA	1.05	NA	0.55	-0.38	NA	-1.1	-0.96	NA	-0.26*	NA	-1.38	NA	1.51*	NA	1.28	NA	0.28*	NA
31	TCH31:L04 × T06	6.19	NA	0.3	NA	-0.04	-0.35	NA	1.46	0.94	NA	0.19	NA	0.63	NA	0.15	NA	-0.14	NA	-0.31*	NA
32	TCH32:L04 × T07	13.35	NA	-1.97	NA	-2.52	0.83	NA	-1.19	-1.59**	NA	-0.1	NA	-0.48	NA	1.71*	NA	0.67	NA	0.30*	NA
33	TCH33:L04 × T08	-5.76	NA	-5.07	NA	-4.44	0.68	NA	1.08	-0.03	NA	-0.23	NA	-2.33**	NA	1.08	NA	1.73**	NA	0.43**	NA
34	TCH34:L04 × T09	-10.55	NA	1.28	NA	1.03	-0.44	NA	-0.21	0.31	NA	0.30*	NA	2.49**	NA	-1.39	NA	-1.62*	NA	-0.37**	NA
35	TCH35:L04 × T10	8.4	NA	7.83	NA	9.45*	-0.31	NA	-0.57	-1.16*	NA	0.14	NA	0.89	NA	-2.09**	NA	-2.01**	NA	-0.28*	NA
36	TCH36:L04 × T11	13.15	NA	6.49	NA	6.06	-0.34	NA	3.22**	-0.66	NA	-0.15	NA	-1.03	NA	0.91	NA	1.36*	NA	0.23	NA
37	TCH37:L04 × T12	-3.59	NA	0.8	NA	0.68	3.28*	NA	-1.31	0.63	NA	-0.05	NA	1.33	NA	-0.52	NA	0.25	NA	0.05	NA
38	TCH38:L04 × T13	-2.99	NA	-4.01	NA	-4.33	-2.38	NA	-2.41**	0.1	NA	-0.21	NA	-2.80**	NA	1.1	NA	-0.02	NA	0.04	NA
39	TCH39:L04 × T14	-9.86	NA	-6.89	NA	-5.35	-1.04	NA	0.21	0.73	NA	0.14	NA	0.77	NA	-0.53	NA	-0.56	NA	-0.12	NA
40	TCH40:L04 × T15	-8.33	NA	1.23	NA	-0.55	0.06	NA	-0.3	0.74	NA	-0.03	NA	0.53	NA	-0.42	NA	0.33	NA	0.02	NA
41	TCH41:L05 × T06	-11.91	-0.68	0.9	0.4	0.86	0.52	0.16	0.55	0.1	-0.77	-0.18	-0.17	-0.71	-1.37	0.8	0.86	0.9	1.56**	0.19	0.24*
42	TCH42:L05 × T07	15.76*	16.66*	-0.62	0.5	-0.18	0.53	0.21	3.88**	-0.04	0.41	-0.14	0.03	0.18	0.25	0.42	-0.31	0.55	-0.72	-0.01	-0.07
43	TCH43:L05 × T08	-11.51	NA	-1.52	NA	-2.32	-1.82	NA	-0.87	0	NA	0.03	NA	0.96	NA	-1.35	NA	-1.39*	NA	-0.22	NA
44	TCH44:L05 × T09	-1.14	2.84	2.17	0.68	3.2	-0.18	0.1	-0.21	-0.2	-0.11	0.01	-0.14	-0.52	-0.82	-0.25	0.28	-0.38	0.82	0.03	0.14
45	TCH45:L05 × T10	-5.81	8.6	-0.02	-0.31	-0.79	2.53	-0.02	1.98*	0.33	-0.04	0.12	0.28*	-0.15	2.03**	-0.09	-0.79	0.18	-0.82	0.01	-0.14
46	TCH46:L05 × T11	-0.83	NA	-4.77	NA	-5.25	0.99	NA	-3.58**	0.59	NA	0.27*	NA	2.02*	NA	-1.95**	NA	-1.38*	NA	-0.33*	NA
47	TCH47:L05 × T12	4.16	NA	-0.21	NA	-0.28	-2.44	NA	-1.66*	-0.48	NA	-0.11	NA	-2.40**	NA	-0.46	NA	0.78	NA	0.01	NA
48	TCH48:L05 × T13	8.54	-20.07**	-0.24	-1.39*	-2.13	-3.28*	-0.34	-1.67*	0.6	-0.27	0.18	-0.07	1.46	-0.7	-0.21	0.49	-0.42	-0.44	-0.15	-0.04
49	TCH49:L05 × T14	-0.45	-7.34	0.78	0.12	0.58	1.8	-0.12	0.13	-0.59	0.79	-0.18	0.08	-0.4	0.61	1.93*	-0.54	1.26	-0.4	0.37**	-0.13
50	TCH50:L05 × T15	3.19	NA	3.55	NA	6.3	1.37	NA	1.44	-0.32	NA	0.01	NA	-0.44	NA	1.16	NA	-0.1	NA	0.11	NA
	†FC:First cut; ‡SC: Second cut
	*P<0.05, **P<0.01, NA: Not Available
	Note: PH: Plant height; GFY: Green forage yield; TGFY: Total green forage yield; DFY:Dry forage yield; TDFY: Total dry forage yield; CP: Crude protein; NDF: Neutral detergent fibre; ADF: Acid detergent fibre; ADL: Acid detergent lignin; ME: Metabolizable energy; IVOMD: In vitro organic matter digestibility.
