# Supplementary material for: Understanding Heterosis, Genetic Effects, and Genome Wide Associations for Forage Quantity and Quality Traits in Multi-Cut Pearl Millet
Source: Front Plant Sci. 2021 Nov 18;12:687859. doi: 10.3389/fpls.2021.687859 (PMC8636684; doi:10.3389/fpls.2021.687859)
Supplement: Supplementary file 13 [file Table_12.XLSX]

## Sheet: Supplementary Table 12
Supplementary Table 12. Correlations among better-parent heterosis (BPH) for forage traits of two cuts in single cross and top cross hybrids.
Correlations (r)	Hybrid types	Cutting intervals	GFY (t ha-1)	TGFY (t ha-1)	TDFY (t ha-1)	DFY (t ha-1)	CP (%)	NDF (%)	ADF (%)	ADL (%)	ME (MJ kg-1)	IVOMD (%)
PH (cm)	Single cross hybrids	First cut	NA	NA	NA	NA	NA	NA	NA	NA	NA	NA
		Second cut	0.49***	0.02	0.18	0.52***	˗0.12	0.23	0.51***	0.41**	˗0.30*	˗0.38**
	Top cross hybrids	First cut	0.07	0.08	0.25	0.16	˗0.09	0.11	0.30*	0.26	˗0.23	˗0.21
		Second cut	0.37	0.22	0.19	0.36	0.26	0.03	0	0.08	˗0.05	˗0.19
GFY (t ha-1)	Single cross hybrids	First cut		0.64***	0.15	0.05	0.01	0.1	0.1	0.03	-0.06	-0.07
		Second cut		0.1	0.42**	0.90***	˗0.20	0.04	0.42**	0.28	˗0.15	˗0.34*
	Top cross hybrids	First cut		0.97***	0.51***	0.30*	˗0.07	0	0.08	0.06	˗0.24	˗0.14
		Second cut		0.39	0.12	0.4	-0.35	0.39	0.4	0.09	-0.14	-0.28
TGFY (t ha-1)	Single cross hybrids	Combined			0.51***	0.14	-0.16	0.16	0.11	0.07	0.01	-0.01
	Top cross hybrids	Combined			0.50***	0.31*	˗0.09	0.01	0.02	0.03	˗0.20	˗0.13
TDFY (t ha-1)	Single cross hybrids	Combined				0.1	-0.05	0.11	0.02	0.02	0.06	0.06
	Top cross hybrids	Combined				0.51***	˗0.01	0.11	0.2	0.12	˗0.17	˗0.17
DFY (t ha-1)	Single cross hybrids	First cut					-0.04	˗0.41***	-0.07	-0.11	0.08	0.07
		Second cut					˗0.16	˗0.06	0.31*	0.15	˗0.05	˗0.13
	Top cross hybrids	First cut					˗0.17	0.17	0.26	0.30*	˗0.22	˗0.23
		Second cut					-0.09	0.13	0.26	0.35	-0.35	˗0.46*
CP (%)	Single cross hybrids	First cut						˗0.44***	˗0.48***	˗0.49***	0.22	0.37***
		Second cut						˗0.28	˗0.17	˗0.25	0.16	0.28
	Top cross hybrids	First cut						˗0.36*	˗0.29*	˗0.36*	0.27	0.31*
		Second cut						˗0.67***	˗0.53**	-0.09	-0.21	-0.1
NDF (%)	Single cross hybrids	First cut							0.62***	0.67***	˗0.40***	˗0.47***
		Second cut							0.48***	0.61***	˗0.35*	˗0.39**
	Top cross hybrids	First cut							0.67***	0.70***	˗0.62***	˗0.59***
		Second cut							0.53**	-0.04	0.2	0.03
ADF (%)	Single cross hybrids	First cut								0.91***	˗0.63***	˗0.65***
		Second cut								0.74***	˗0.44**	˗0.59***
	Top cross hybrids	First cut								0.92***	˗0.85***	˗0.80***
		Second cut								0.67***	˗0.49*	˗0.48
ADL (%)	Single cross hybrids	First cut									˗0.77***	˗0.80***
		Second cut									˗0.76***	˗0.77***
	Top cross hybrids	First cut									˗0.88***	˗0.85***
		Second cut									˗0.71***	˗0.58**
ME (MJ kg-1)	Single cross hybrids	First cut										0.96***
		Second cut										0.71***
	Top cross hybrids	First cut										0.89***
		Second cut										0.88***
*P<0.05, **P<0.01, ***P<0.001, NA: Not Available
Note: PH: Plant height; GFY: Green forage yield; TGFY: Total green forage yield; DFY:Dry forage yield; TDFY: Total dry forage yield; CP: Crude protein; NDF: Neutral detergent fibre; ADF: Acid detergent fibre; ADL: Acid detergent lignin; ME: Metabolizable energy; IVOMD: In vitro organic matter digestibility.
